# Supplementary material for: Design and synthesis of a chemically diverse, lead-like DNA-encoded library from sequential amide coupling
Source: RSC Med Chem. 2025 Jul 29;16(10):4774–80. doi: 10.1039/d5md00350d (PMC12333441; doi:10.1039/d5md00350d)
Supplement: MD-016-D5MD00350D-s002 [file MD-016-D5MD00350D-s002.xls]

## Sheet: Overview
3'-5'	Primer2	BB3 codon	OH3	BB2 codon	OH2	BB1 codon	OH1	Library codon	Primer	14nt	Linker	compound
5'-3'	Primer2'	BB3 codon'	OH3'	BB2 codon'	OH2'	BB1 codon'	OH1'	Library codon'	Primer'	14nt comp

## Sheet: PL
Name	Sequence (5' - 3')																					[AmC6]
PL-7	AGGTCGGTGTGAACGGATTTGACTTATCCCA	300k library						5' HEX	[HEX]
PL-13	AGGTCGGTGTGAACGGATTTGACTATGTTAA	3M library

## Sheet: OH1LPH
Row	Name	Sequence (5' - 3')																				[AmC6]
G	OH1LPH-7	ATACTGGGATAAGTCAAATCCGTTCACACCGACCTGAATTCGGCAAGAC						5' HEX	[HEX]
E	OH1LPH-13	ATACTTAACATAGTCAAATCCGTTCACACCGACCTGAATTCGGCAAGAC
E
F
G
H
A
B
C
D
E
F
G
H
A
B
C
D
E
F
G
H
A
B
C
D
E
F
G
H
A
B
C
D
E
F
G
H
A
B
C
D
E
F
G
H
A
B
C
D
E
F
G
H
A
B
C
D
E
F
G
H
A
B
C
D
E
F
G
H
A
B
C
D
E
F
G
H

## Sheet: OH1BB1-A
Row	Column	Name	Sequence (5' - 3')																					[AmC6]
A	1	OH1BB1-1	GTATAGGCGGCAGA							5' Modification	Code													[AmC12]
B	1	OH1BB1-2	GTATAAACTCGTTA							5' Amine C6	[AmC6]													[Phos]
C	1	OH1BB1-3	GTATAGCAATAGTA							5' Amine C12	[AmC12]													[Btn]
D	1	OH1BB1-4	GTATAACTCGTCTA							5' Phosphorylation	[Phos]													[6FAM]
E	1	OH1BB1-5	GTATAAGGAGCGTA							5' Biotin	[Btn]													[HEX]
F	1	OH1BB1-6	GTATAGTTGGTTTA							5' 6-FAM	[6FAM]													[TET]
G	1	OH1BB1-7	GTATATGTGAGTCA							5' HEX	[HEX]
H	1	OH1BB1-8	GTATAGAGGTTCCA							5' TET	[TET]
A	2	OH1BB1-9	GTATAATGCAGTAA
B	2	OH1BB1-10	GTATAATGTAATGA
C	2	OH1BB1-11	GTATATGAGTCTGA
D	2	OH1BB1-12	GTATAGACTACTAA
E	2	OH1BB1-13	GTATAGTTGGAGGA
F	2	OH1BB1-14	GTATAGATCAACCA
G	2	OH1BB1-15	GTATAGTGCATTCA
H	2	OH1BB1-16	GTATATCGGTCCGA
A	3	OH1BB1-17	GTATAACTCCCTGA
B	3	OH1BB1-18	GTATAAAGTGACGA
C	3	OH1BB1-19	GTATAGCATGAGGA
D	3	OH1BB1-20	GTATAGCGCCGTAA
E	3	OH1BB1-21	GTATAGAACGGAGA
F	3	OH1BB1-22	GTATAAATCTGCCA
G	3	OH1BB1-23	GTATAGAATGAATC
H	3	OH1BB1-24	GTATAGTGCCAGAC
A	4	OH1BB1-25	GTATAGGCCGAAAC
B	4	OH1BB1-26	GTATATGTCTGTTC
C	4	OH1BB1-27	GTATAACGCAGCGC
D	4	OH1BB1-28	GTATATTAACCTTC
E	4	OH1BB1-29	GTATAATAGGCATC
F	4	OH1BB1-30	GTATATTGTGTGAC
G	4	OH1BB1-31	GTATAGGTGAGGTC
H	4	OH1BB1-32	GTATAGGATGCCAC
A	5	OH1BB1-33	GTATAAGCTCGTGC
B	5	OH1BB1-34	GTATAAATCCTAGC
C	5	OH1BB1-35	GTATAAACTTTCGC
D	5	OH1BB1-36	GTATATGACGAGAC
E	5	OH1BB1-37	GTATAAGACATTGC
F	5	OH1BB1-38	GTATAGTGGGCTTC
G	5	OH1BB1-39	GTATAATTTACATC
H	5	OH1BB1-40	GTATAGGGACATGC
A	6	OH1BB1-41	GTATAGTCATCGTC
B	6	OH1BB1-42	GTATAGGTAAACAC
C	6	OH1BB1-43	GTATAAGGCTTATC
D	6	OH1BB1-44	GTATAAGCACCCTC
E	6	OH1BB1-45	GTATATGAAGCAAC
F	6	OH1BB1-46	GTATAGGACTTGTC
G	6	OH1BB1-47	GTATAGAGATAGGC
H	6	OH1BB1-48	GTATAGTGTGTTGC
A	7	OH1BB1-49	GTATAGAAGGTCGC
B	7	OH1BB1-50	GTATAGGTTCGATT
C	7	OH1BB1-51	GTATAGTGCATGTT
D	7	OH1BB1-52	GTATATGTATGGCT
E	7	OH1BB1-53	GTATAACGGGCATT
F	7	OH1BB1-54	GTATAAAGTCCGTT
G	7	OH1BB1-55	GTATAGCTTTAGAT
H	7	OH1BB1-56	GTATAACCCGACCT
A	8	OH1BB1-57	GTATAACACTGCTT
B	8	OH1BB1-58	GTATATGCCGGAAT
C	8	OH1BB1-59	GTATATTCAAACCT
D	8	OH1BB1-60	GTATAGCCGCAGTT
E	8	OH1BB1-61	GTATAACCGTAAGT
F	8	OH1BB1-62	GTATAAAGATTGCT
G	8	OH1BB1-63	GTATAAGGGTGCTT
H	8	OH1BB1-64	GTATAGAAATTGAT
A	9	OH1BB1-65	GTATATGGGAAATT
B	9	OH1BB1-66	GTATAACACGAAGT
C	9	OH1BB1-67	GTATAAATAACGCT
D	9	OH1BB1-68	GTATAAGCGCCGTT
E	9	OH1BB1-69	GTATATGTGCTGCT
F	9	OH1BB1-70	GTATAGACCGTGAT
G	9	OH1BB1-71	GTATAGATTTGCCT
H	9	OH1BB1-72	GTATATCTCAAGTT
A	10	OH1BB1-73	GTATAAGAAGTCTT
B	10	OH1BB1-74	GTATAATGGTTGAT
C	10	OH1BB1-75	GTATAACGACGCCT
D	10	OH1BB1-76	GTATAACCAGAGAT
E	10	OH1BB1-77	GTATAACGGCTCGT
F	10	OH1BB1-78	GTATAGTGATACCT
G	10	OH1BB1-79	GTATATCGTAGACT
H	10	OH1BB1-80	GTATAGGGCATACT
A	11	OH1BB1-81	GTATCAGTTCCAAA
B	11	OH1BB1-82	GTATCTACCTCGGA
C	11	OH1BB1-83	GTATCCGTATGGAA
D	11	OH1BB1-84	GTATCGTCAATGCA
E	11	OH1BB1-85	GTATCCGTCTTTCA
F	11	OH1BB1-86	GTATCGCGGCGACA
G	11	OH1BB1-87	GTATCGAACCCTAA
H	11	OH1BB1-88	GTATCTAAAGCCTA
A	12	OH1BB1-89	GTATCTGCCCAATA
B	12	OH1BB1-90	GTATCAGCTAACCA
C	12	OH1BB1-91	GTATCTTCTTCCAA
D	12	OH1BB1-92	GTATCCCACTTGGA
E	12	OH1BB1-93	GTATCCATTAGTTA
F	12	OH1BB1-94	GTATCACGCCATGA
G	12	OH1BB1-95	GTATCGGTCACAAA
H	12	OH1BB1-96	GTATCCGTAATGCA

## Sheet: OH1BB1-B
Row	Column	Name	Sequence (5' - 3')																					[AmC6]
A	1	OH1BB1-97	GTATCCCTCGGTCA							5' Modification	Code													[AmC12]
B	1	OH1BB1-98	GTATCGTGATCGGA							5' Amine C6	[AmC6]													[Phos]
C	1	OH1BB1-99	GTATCTTCAATCAA							5' Amine C12	[AmC12]													[Btn]
D	1	OH1BB1-100	GTATCAGTTTGTAA							5' Phosphorylation	[Phos]													[6FAM]
E	1	OH1BB1-101	GTATCCGAGCAGGA							5' Biotin	[Btn]													[HEX]
F	1	OH1BB1-102	GTATCGCCTTAATA							5' 6-FAM	[6FAM]													[TET]
G	1	OH1BB1-103	GTATCTACATCAAA							5' HEX	[HEX]
H	1	OH1BB1-104	GTATCGGAAGAGTA							5' TET	[TET]
A	2	OH1BB1-105	GTATCCCGATTACA
B	2	OH1BB1-106	GTATCACCCATCAA
C	2	OH1BB1-107	GTATCCCGATGGGA
D	2	OH1BB1-108	GTATCGCTGAGTTA
E	2	OH1BB1-109	GTATCGGCTGGTCA
F	2	OH1BB1-110	GTATCGACCATACA
G	2	OH1BB1-111	GTATCACTGGTCCA
H	2	OH1BB1-112	GTATCGACAGTTTA
A	3	OH1BB1-113	GTATCAGGTAAATA
B	3	OH1BB1-114	GTATCTACCCAGAA
C	3	OH1BB1-115	GTATCTATCTGTGA
D	3	OH1BB1-116	GTATCACACTGATC
E	3	OH1BB1-117	GTATCTTACACCGC
F	3	OH1BB1-118	GTATCTAACGTCTC
G	3	OH1BB1-119	GTATCTAGTATGTC
H	3	OH1BB1-120	GTATCAGTTAAGTC
A	4	OH1BB1-121	GTATCCAAACTCAC
B	4	OH1BB1-122	GTATCTGACATGGC
C	4	OH1BB1-123	GTATCACGAAGATC
D	4	OH1BB1-124	GTATCGCTACCTGC
E	4	OH1BB1-125	GTATCCCGTGGGTC
F	4	OH1BB1-126	GTATCTGTTTATGC
G	4	OH1BB1-127	GTATCGCGTCGCTC
H	4	OH1BB1-128	GTATCCATGCTGGC
A	5	OH1BB1-129	GTATCTAGTTAAGC
B	5	OH1BB1-130	GTATCGGTAGAAGC
C	5	OH1BB1-131	GTATCCAAGATTTC
D	5	OH1BB1-132	GTATCTTCGTGCTC
E	5	OH1BB1-133	GTATCCTGAGAAGC
F	5	OH1BB1-134	GTATCCCTCTAAGC
G	5	OH1BB1-135	GTATCACGTTCGGC
H	5	OH1BB1-136	GTATCTCAGAGGTC
A	6	OH1BB1-137	GTATCGCTCGATGC
B	6	OH1BB1-138	GTATCGAAACATGC
C	6	OH1BB1-139	GTATCTACGGATTC
D	6	OH1BB1-140	GTATCGCCTTAGGC
E	6	OH1BB1-141	GTATCTGCGCGTTC
F	6	OH1BB1-142	GTATCACATCGCAC
G	6	OH1BB1-143	GTATCCTATGTATC
H	6	OH1BB1-144	GTATCCGTCTCTGC
A	7	OH1BB1-145	GTATCAGACACTTC
B	7	OH1BB1-146	GTATCTAAACACTC
C	7	OH1BB1-147	GTATCGTACATTCG
D	7	OH1BB1-148	GTATCCAGCCTCGG
E	7	OH1BB1-149	GTATCGCGTCGTCG
F	7	OH1BB1-150	GTATCCTCTCAGCG
G	7	OH1BB1-151	GTATCGGTTCTGTG
H	7	OH1BB1-152	GTATCTGAAGAGCG
A	8	OH1BB1-153	GTATCTCGACTTTG
B	8	OH1BB1-154	GTATCAGACCTCAG
C	8	OH1BB1-155	GTATCATTAGCGTG
D	8	OH1BB1-156	GTATCGTGATCCTG
E	8	OH1BB1-157	GTATCTTGCATCAG
F	8	OH1BB1-158	GTATCACATTCCTG
G	8	OH1BB1-159	GTATCCTTACACTG
H	8	OH1BB1-160	GTATCCTGTAGATG
A	9	OH1BB1-161	GTATCACACTTGCG
B	9	OH1BB1-162	GTATCATCACTCAG
C	9	OH1BB1-163	GTATCTGCATGGAG
D	9	OH1BB1-164	GTATCGTGCCGGAG
E	9	OH1BB1-165	GTATCGTCGATGTG
F	9	OH1BB1-166	GTATCTCTTCGACG
G	9	OH1BB1-167	GTATCTTACGACAG
H	9	OH1BB1-168	GTATCGTTCACCAG
A	10	OH1BB1-169	GTATCATTGGTTAG
B	10	OH1BB1-170	GTATCTTCACGTCG
C	10	OH1BB1-171	GTATCTGCGATCCG
D	10	OH1BB1-172	GTATCCGCCGCGAG
E	10	OH1BB1-173	GTATCCAGTTTGAG
F	10	OH1BB1-174	GTATCGCTCGTTAG
G	10	OH1BB1-175	GTATCGCGTGTGCG
H	10	OH1BB1-176	GTATCGAACGTGCG
A	11	OH1BB1-177	GTATCGAGGTGAAG
B	11	OH1BB1-178	GTATCCTAATAATG
C	11	OH1BB1-179	GTATCGCCTCTCGG
D	11	OH1BB1-180	GTATCGGTCAGTTG
E	11	OH1BB1-181	GTATGCCGTCCCTA
F	11	OH1BB1-182	GTATGCTCCGGCTA
G	11	OH1BB1-183	GTATGCTACAACAA
H	11	OH1BB1-184	GTATGGAATGCTTA
A	12	OH1BB1-185	GTATGGAACACGGA
B	12	OH1BB1-186	GTATGAACCGGCAA
C	12	OH1BB1-187	GTATGGCTTGTGAA
D	12	OH1BB1-188	GTATGAGAAGACGA
E	12	OH1BB1-189	GTATGACCTGGTGA
F	12	OH1BB1-190	GTATGACCAACGTA
G	12	OH1BB1-191	GTATGTTTACGCAA
H	12	OH1BB1-192	GTATGACTTGATAA

## Sheet: OH2BB1-A
Row	Column	Name	Sequence (5' - 3')																					[AmC6]
A	1	OH2BB1-1	TAGGTCTGCCGCCT							5' Modification	Code													[AmC12]
B	1	OH2BB1-2	TAGGTAACGAGTTT							5' Amine C6	[AmC6]													[Phos]
C	1	OH2BB1-3	TAGGTACTATTGCT							5' Amine C12	[AmC12]													[Btn]
D	1	OH2BB1-4	TAGGTAGACGAGTT							5' Phosphorylation	[Phos]													[6FAM]
E	1	OH2BB1-5	TAGGTACGCTCCTT							5' Biotin	[Btn]													[HEX]
F	1	OH2BB1-6	TAGGTAAACCAACT							5' 6-FAM	[6FAM]													[TET]
G	1	OH2BB1-7	TAGGTGACTCACAT							5' HEX	[HEX]
H	1	OH2BB1-8	TAGGTGGAACCTCT							5' TET	[TET]
A	2	OH2BB1-9	TAGGTTACTGCATT
B	2	OH2BB1-10	TAGGTCATTACATT
C	2	OH2BB1-11	TAGGTCAGACTCAT
D	2	OH2BB1-12	TAGGTTAGTAGTCT
E	2	OH2BB1-13	TAGGTCCTCCAACT
F	2	OH2BB1-14	TAGGTGGTTGATCT
G	2	OH2BB1-15	TAGGTGAATGCACT
H	2	OH2BB1-16	TAGGTCGGACCGAT
A	3	OH2BB1-17	TAGGTCAGGGAGTT
B	3	OH2BB1-18	TAGGTCGTCACTTT
C	3	OH2BB1-19	TAGGTCCTCATGCT
D	3	OH2BB1-20	TAGGTTACGGCGCT
E	3	OH2BB1-21	TAGGTCTCCGTTCT
F	3	OH2BB1-22	TAGGTGGCAGATTT
G	3	OH2BB1-23	TAGGGATTCATTCT
H	3	OH2BB1-24	TAGGGTCTGGCACT
A	4	OH2BB1-25	TAGGGTTTCGGCCT
B	4	OH2BB1-26	TAGGGAACAGACAT
C	4	OH2BB1-27	TAGGGCGCTGCGTT
D	4	OH2BB1-28	TAGGGAAGGTTAAT
E	4	OH2BB1-29	TAGGGATGCCTATT
F	4	OH2BB1-30	TAGGGTCACACAAT
G	4	OH2BB1-31	TAGGGACCTCACCT
H	4	OH2BB1-32	TAGGGTGGCATCCT
A	5	OH2BB1-33	TAGGGCACGAGCTT
B	5	OH2BB1-34	TAGGGCTAGGATTT
C	5	OH2BB1-35	TAGGGCGAAAGTTT
D	5	OH2BB1-36	TAGGGTCTCGTCAT
E	5	OH2BB1-37	TAGGGCAATGTCTT
F	5	OH2BB1-38	TAGGGAAGCCCACT
G	5	OH2BB1-39	TAGGGATGTAAATT
H	5	OH2BB1-40	TAGGGCATGTCCCT
A	6	OH2BB1-41	TAGGGACGATGACT
B	6	OH2BB1-42	TAGGGTGTTTACCT
C	6	OH2BB1-43	TAGGGATAAGCCTT
D	6	OH2BB1-44	TAGGGAGGGTGCTT
E	6	OH2BB1-45	TAGGGTTGCTTCAT
F	6	OH2BB1-46	TAGGGACAAGTCCT
G	6	OH2BB1-47	TAGGGCCTATCTCT
H	6	OH2BB1-48	TAGGGCAACACACT
A	7	OH2BB1-49	TAGGGCGACCTTCT
B	7	OH2BB1-50	TAGGAATCGAACCT
C	7	OH2BB1-51	TAGGAACATGCACT
D	7	OH2BB1-52	TAGGAGCCATACAT
E	7	OH2BB1-53	TAGGAATGCCCGTT
F	7	OH2BB1-54	TAGGAACGGACTTT
G	7	OH2BB1-55	TAGGATCTAAAGCT
H	7	OH2BB1-56	TAGGAGGTCGGGTT
A	8	OH2BB1-57	TAGGAAGCAGTGTT
B	8	OH2BB1-58	TAGGATTCCGGCAT
C	8	OH2BB1-59	TAGGAGGTTTGAAT
D	8	OH2BB1-60	TAGGAACTGCGGCT
E	8	OH2BB1-61	TAGGACTTACGGTT
F	8	OH2BB1-62	TAGGAGCAATCTTT
G	8	OH2BB1-63	TAGGAAGCACCCTT
H	8	OH2BB1-64	TAGGATCAATTTCT
A	9	OH2BB1-65	TAGGAATTTCCCAT
B	9	OH2BB1-66	TAGGACTTCGTGTT
C	9	OH2BB1-67	TAGGAGCGTTATTT
D	9	OH2BB1-68	TAGGAACGGCGCTT
E	9	OH2BB1-69	TAGGAGCAGCACAT
F	9	OH2BB1-70	TAGGATCACGGTCT
G	9	OH2BB1-71	TAGGAGGCAAATCT
H	9	OH2BB1-72	TAGGAACTTGAGAT
A	10	OH2BB1-73	TAGGAAGACTTCTT
B	10	OH2BB1-74	TAGGATCAACCATT
C	10	OH2BB1-75	TAGGAGGCGTCGTT
D	10	OH2BB1-76	TAGGATCTCTGGTT
E	10	OH2BB1-77	TAGGACGAGCCGTT
F	10	OH2BB1-78	TAGGAGGTATCACT
G	10	OH2BB1-79	TAGGAGTCTACGAT
H	10	OH2BB1-80	TAGGAGTATGCCCT
A	11	OH2BB1-81	TAGGTTTGGAACTG
B	11	OH2BB1-82	TAGGTCCGAGGTAG
C	11	OH2BB1-83	TAGGTTCCATACGG
D	11	OH2BB1-84	TAGGTGCATTGACG
E	11	OH2BB1-85	TAGGTGAAAGACGG
F	11	OH2BB1-86	TAGGTGTCGCCGCG
G	11	OH2BB1-87	TAGGTTAGGGTTCG
H	11	OH2BB1-88	TAGGTAGGCTTTAG
A	12	OH2BB1-89	TAGGTATTGGGCAG
B	12	OH2BB1-90	TAGGTGGTTAGCTG
C	12	OH2BB1-91	TAGGTTGGAAGAAG
D	12	OH2BB1-92	TAGGTCCAAGTGGG
E	12	OH2BB1-93	TAGGTAACTAATGG
F	12	OH2BB1-94	TAGGTCATGGCGTG
G	12	OH2BB1-95	TAGGTTTGTGACCG
H	12	OH2BB1-96	TAGGTGCATTACGG

## Sheet: OH2BB1-B
Row	Column	Name	Sequence (5' - 3')																					[AmC6]
A	1	OH2BB1-97	TAGGTGACCGAGGG							5' Modification	Code													[AmC12]
B	1	OH2BB1-98	TAGGTCCGATCACG							5' Amine C6	[AmC6]													[Phos]
C	1	OH2BB1-99	TAGGTTGATTGAAG							5' Amine C12	[AmC12]													[Btn]
D	1	OH2BB1-100	TAGGTTACAAACTG							5' Phosphorylation	[Phos]													[6FAM]
E	1	OH2BB1-101	TAGGTCCTGCTCGG							5' Biotin	[Btn]													[HEX]
F	1	OH2BB1-102	TAGGTATTAAGGCG							5' 6-FAM	[6FAM]													[TET]
G	1	OH2BB1-103	TAGGTTTGATGTAG							5' HEX	[HEX]
H	1	OH2BB1-104	TAGGTACTCTTCCG							5' TET	[TET]
A	2	OH2BB1-105	TAGGTGTAATCGGG
B	2	OH2BB1-106	TAGGTTGATGGGTG
C	2	OH2BB1-107	TAGGTCCCATCGGG
D	2	OH2BB1-108	TAGGTAACTCAGCG
E	2	OH2BB1-109	TAGGTGACCAGCCG
F	2	OH2BB1-110	TAGGTGTATGGTCG
G	2	OH2BB1-111	TAGGTGGACCAGTG
H	2	OH2BB1-112	TAGGTAAACTGTCG
A	3	OH2BB1-113	TAGGTATTTACCTG
B	3	OH2BB1-114	TAGGTTCTGGGTAG
C	3	OH2BB1-115	TAGGTCACAGATAG
D	3	OH2BB1-116	TAGGGATCAGTGTG
E	3	OH2BB1-117	TAGGGCGGTGTAAG
F	3	OH2BB1-118	TAGGGAGACGTTAG
G	3	OH2BB1-119	TAGGGACATACTAG
H	3	OH2BB1-120	TAGGGACTTAACTG
A	4	OH2BB1-121	TAGGGTGAGTTTGG
B	4	OH2BB1-122	TAGGGCCATGTCAG
C	4	OH2BB1-123	TAGGGATCTTCGTG
D	4	OH2BB1-124	TAGGGCAGGTAGCG
E	4	OH2BB1-125	TAGGGACCCACGGG
F	4	OH2BB1-126	TAGGGCATAAACAG
G	4	OH2BB1-127	TAGGGAGCGACGCG
H	4	OH2BB1-128	TAGGGCCAGCATGG
A	5	OH2BB1-129	TAGGGCTTAACTAG
B	5	OH2BB1-130	TAGGGCTTCTACCG
C	5	OH2BB1-131	TAGGGAAATCTTGG
D	5	OH2BB1-132	TAGGGAGCACGAAG
E	5	OH2BB1-133	TAGGGCTTCTCAGG
F	5	OH2BB1-134	TAGGGCTTAGAGGG
G	5	OH2BB1-135	TAGGGCCGAACGTG
H	5	OH2BB1-136	TAGGGACCTCTGAG
A	6	OH2BB1-137	TAGGGCATCGAGCG
B	6	OH2BB1-138	TAGGGCATGTTTCG
C	6	OH2BB1-139	TAGGGAATCCGTAG
D	6	OH2BB1-140	TAGGGCCTAAGGCG
E	6	OH2BB1-141	TAGGGAACGCGCAG
F	6	OH2BB1-142	TAGGGTGCGATGTG
G	6	OH2BB1-143	TAGGGATACATAGG
H	6	OH2BB1-144	TAGGGCAGAGACGG
A	7	OH2BB1-145	TAGGGAAGTGTCTG
B	7	OH2BB1-146	TAGGGAGTGTTTAG
C	7	OH2BB1-147	TAGGCGAATGTACG
D	7	OH2BB1-148	TAGGCCGAGGCTGG
E	7	OH2BB1-149	TAGGCGACGACGCG
F	7	OH2BB1-150	TAGGCGCTGAGAGG
G	7	OH2BB1-151	TAGGCACAGAACCG
H	7	OH2BB1-152	TAGGCGCTCTTCAG
A	8	OH2BB1-153	TAGGCAAAGTCGAG
B	8	OH2BB1-154	TAGGCTGAGGTCTG
C	8	OH2BB1-155	TAGGCACGCTAATG
D	8	OH2BB1-156	TAGGCAGGATCACG
E	8	OH2BB1-157	TAGGCTGATGCAAG
F	8	OH2BB1-158	TAGGCAGGAATGTG
G	8	OH2BB1-159	TAGGCAGTGTAAGG
H	8	OH2BB1-160	TAGGCATCTACAGG
A	9	OH2BB1-161	TAGGCGCAAGTGTG
B	9	OH2BB1-162	TAGGCTGAGTGATG
C	9	OH2BB1-163	TAGGCTCCATGCAG
D	9	OH2BB1-164	TAGGCTCCGGCACG
E	9	OH2BB1-165	TAGGCACATCGACG
F	9	OH2BB1-166	TAGGCGTCGAAGAG
G	9	OH2BB1-167	TAGGCTGTCGTAAG
H	9	OH2BB1-168	TAGGCTGGTGAACG
A	10	OH2BB1-169	TAGGCTAACCAATG
B	10	OH2BB1-170	TAGGCGACGTGAAG
C	10	OH2BB1-171	TAGGCGGATCGCAG
D	10	OH2BB1-172	TAGGCTCGCGGCGG
E	10	OH2BB1-173	TAGGCTCAAACTGG
F	10	OH2BB1-174	TAGGCTAACGAGCG
G	10	OH2BB1-175	TAGGCGCACACGCG
H	10	OH2BB1-176	TAGGCGCACGTTCG
A	11	OH2BB1-177	TAGGCTTCACCTCG
B	11	OH2BB1-178	TAGGCATTATTAGG
C	11	OH2BB1-179	TAGGCCGAGAGGCG
D	11	OH2BB1-180	TAGGCAACTGACCG
E	11	OH2BB1-181	TAGGTAGGGACGGC
F	11	OH2BB1-182	TAGGTAGCCGGAGC
G	11	OH2BB1-183	TAGGTTGTTGTAGC
H	11	OH2BB1-184	TAGGTAAGCATTCC
A	12	OH2BB1-185	TAGGTCCGTGTTCC
B	12	OH2BB1-186	TAGGTTGCCGGTTC
C	12	OH2BB1-187	TAGGTTCACAAGCC
D	12	OH2BB1-188	TAGGTCGTCTTCTC
E	12	OH2BB1-189	TAGGTCACCAGGTC
F	12	OH2BB1-190	TAGGTACGTTGGTC
G	12	OH2BB1-191	TAGGTTGCGTAAAC
H	12	OH2BB1-192	TAGGTTATCAAGTC

## Sheet: OH2BB2-A 
Row	Column	Name	Sequence (5' - 3')																					[AmC6]
A	1	OH2BB2-1	CCTAGTAGAAGCGA							5' Modification	Code													[AmC12]
B	1	OH2BB2-2	CCTAGCCCAGTGAA							5' Amine C6	[AmC6]													[Phos]
C	1	OH2BB2-3	CCTAGCGCGTAGGA							5' Amine C12	[AmC12]													[Btn]
D	1	OH2BB2-4	CCTAGCCTACATAA							5' Phosphorylation	[Phos]													[6FAM]
E	1	OH2BB2-5	CCTAATTGTGATTG							5' Biotin	[Btn]													[HEX]
F	1	OH2BB2-6	CCTAAGGTATTCGG							5' 6-FAM	[6FAM]													[TET]
G	1	OH2BB2-7	CCTATCTTGTTACA							5' HEX	[HEX]
H	1	OH2BB2-8	CCTATGAGCACTGA							5' TET	[TET]
A	2	OH2BB2-9	CCTATTACTACACA
B	2	OH2BB2-10	CCTATCATAATAGA
C	2	OH2BB2-11	CCTATCCGCCTTTA
D	2	OH2BB2-12	CCTATTAGCTCTTA
E	2	OH2BB2-13	CCTATTCTAATCAA
F	2	OH2BB2-14	CCTATGTTTCGATA
G	2	OH2BB2-15	CCTATGTCGCATTA
H	2	OH2BB2-16	CCTATATGAGGCGA
A	3	OH2BB2-17	CCTATTCCACTACA
B	3	OH2BB2-18	CCTATCGCCTTGAA
C	3	OH2BB2-19	CCTATACGCAGAGA
D	3	OH2BB2-20	CCTATCCAATTTAA
E	3	OH2BB2-21	CCTATATGCGAGGA
F	3	OH2BB2-22	CCTATTAGATAGAA
G	3	OH2BB2-23	CCTATACGGGCTCA
H	3	OH2BB2-24	CCTATATTCCTCAA
A	4	OH2BB2-25	CCTATGGTCATGGA
B	4	OH2BB2-26	CCTATCGCGTGTAA
C	4	OH2BB2-27	CCTATTAGTGGGAA
D	4	OH2BB2-28	CCTATTGACGTAGA
E	4	OH2BB2-29	CCTATAAGGCAAGA
F	4	OH2BB2-30	CCTATGCCTGTAGA
G	4	OH2BB2-31	CCTATAAGACTTTA
H	4	OH2BB2-32	CCTATCGTCCCAAA
A	5	OH2BB2-33	CCTATATTTAACCA
B	5	OH2BB2-34	CCTATGAGCGCACA
C	5	OH2BB2-35	CCTATATCCCGTGA
D	5	OH2BB2-36	CCTATGGGATTAAA
E	5	OH2BB2-37	CCTATGAGTAGTTA
F	5	OH2BB2-38	CCTATGGTCGGCAA
G	5	OH2BB2-39	CCTATCGAGTCAAA
H	5	OH2BB2-40	CCTATGCCGAGACA
A	6	OH2BB2-41	CCTATGAATCTGAA
B	6	OH2BB2-42	CCTATGTTCAGCCA
C	6	OH2BB2-43	CCTATTGCGTGGGA
D	6	OH2BB2-44	CCTATGGTTATACA
E	6	OH2BB2-45	CCTATCCTTTCATA
F	6	OH2BB2-46	CCTATTCGGTTTGC
G	6	OH2BB2-47	CCTATCCAAGCAGC
H	6	OH2BB2-48	CCTATACGGCTGTC
A	7	OH2BB2-49	CCTATGGGCTTCTC
B	7	OH2BB2-50	CCTATGAGATACTC
C	7	OH2BB2-51	CCTATTCGAGCGGC
D	7	OH2BB2-52	CCTATGACCATGTC
E	7	OH2BB2-53	CCTATCATCCACTC
F	7	OH2BB2-54	CCTATAAGCCGTTC
G	7	OH2BB2-55	CCTATCTCGGTAAC
H	7	OH2BB2-56	CCTATTGCAGGGTC
A	8	OH2BB2-57	CCTATACGGGAAGC
B	8	OH2BB2-58	CCTATGACTCCGAC
C	8	OH2BB2-59	CCTATATGCACCAC
D	8	OH2BB2-60	CCTATGGATTCATC
E	8	OH2BB2-61	CCTATCTCGACGAC
F	8	OH2BB2-62	CCTATGTAAATCAC
G	8	OH2BB2-63	CCTATAAGCTCGTC
H	8	OH2BB2-64	CCTATATCGGTCTC
A	9	OH2BB2-65	CCTATGGTTCGCTC
B	9	OH2BB2-66	CCTATTGTCTCCTC
C	9	OH2BB2-67	CCTATCCAAAGTTC
D	9	OH2BB2-68	CCTATAACGGGTGC
E	9	OH2BB2-69	CCTATGCGCCAATG
F	9	OH2BB2-70	CCTATTGTGGATGG
G	9	OH2BB2-71	CCTATAACATCTTG
H	9	OH2BB2-72	CCTATACCTGTGAG
A	10	OH2BB2-73	CCTATAAACAACGG
B	10	OH2BB2-74	CCTATAACGGGCAG
C	10	OH2BB2-75	CCTATCCAGAACAG
D	10	OH2BB2-76	CCTATGACTGGATG
E	10	OH2BB2-77	CCTATCTATGGGAG
F	10	OH2BB2-78	CCTATCTCGTTATG
G	10	OH2BB2-79	CCTATATTGCATAG
H	10	OH2BB2-80	CCTATCACTTGTTG
A	11	OH2BB2-81	CCTATCAACTAAAG
B	11	OH2BB2-82	CCTATACCATATAG
C	11	OH2BB2-83	CCTATGAATAGAAG
D	11	OH2BB2-84	CCTATTAGACCCAG
E	11	OH2BB2-85	CCTATCCTTTAGTG
F	11	OH2BB2-86	CCTATCTTTAGTGG
G	11	OH2BB2-87	CCTATCACGCTCGG
H	11	OH2BB2-88	CCTATGTCCGTTTG
A	12	OH2BB2-89	CCTATTCACCAGAG
B	12	OH2BB2-90	CCTATACCTCCCAG
C	12	OH2BB2-91	CCTATTATTCCAAG
D	12	OH2BB2-92	CCTATGCCGTTCAG
E	12	OH2BB2-93	CCTATGGTGCAAAG
F	12	OH2BB2-94	CCTATGGCAATTTG
G	12	OH2BB2-95	CCTATCTGCCTCTG
H	12	OH2BB2-96	CCTATATTCAGATG

## Sheet: OH2BB2-B
Row	Column	Name	Sequence (5' - 3')																					[AmC6]
A	1	OH2BB2-97	CCTATCCAGCGGAG							5' Modification	Code													[AmC12]
B	1	OH2BB2-98	CCTATTCCGACGTG							5' Amine C6	[AmC6]													[Phos]
C	1	OH2BB2-99	CCTAAGGCTGCAAG							5' Amine C12	[AmC12]													[Btn]
D	1	OH2BB2-100	CCTAAAGCTCTAAG							5' Phosphorylation	[Phos]													[6FAM]
E	1	OH2BB2-101	CCTAATCGACTCGG							5' Biotin	[Btn]													[HEX]
F	1	OH2BB2-102	CCTAAGATTTGAAG							5' 6-FAM	[6FAM]													[TET]
G	1	OH2BB2-103	CCTAAGGTGGTCAG							5' HEX	[HEX]
H	1	OH2BB2-104	CCTAAATGATCGAG							5' TET	[TET]
A	2	OH2BB2-105	CCTAAGCGGAGATG
B	2	OH2BB2-106	CCTAAACTAGACAG
C	2	OH2BB2-107	CCTAAGATGTAGAG
D	2	OH2BB2-108	CCTAAATATAACGG
E	2	OH2BB2-109	CCTAAGTCTAAGAG
F	2	OH2BB2-110	CCTACGGACGCAAT
G	2	OH2BB2-111	CCTACCGCTAGGCT
H	2	OH2BB2-112	CCTACCCTGCGTAT
A	3	OH2BB2-113	CCTACACAACCTGT
B	3	OH2BB2-114	CCTACTGTTCATCT
C	3	OH2BB2-115	CCTACATTTGGCCT
D	3	OH2BB2-116	CCTACTCACTATCT
E	3	OH2BB2-117	CCTACTACTTGGGT
F	3	OH2BB2-118	CCTACCGATCTCGT
G	3	OH2BB2-119	CCTACCAGACAAGT
H	3	OH2BB2-120	CCTACATTCCTCGT
A	4	OH2BB2-121	CCTACACGTTAGCT
B	4	OH2BB2-122	CCTACTATTCCGGT
C	4	OH2BB2-123	CCTACCCGCTAGAT
D	4	OH2BB2-124	CCTACCTGGCCGAT
E	4	OH2BB2-125	CCTACTCCCTCAGT
F	4	OH2BB2-126	CCTACCACATAGTT
G	4	OH2BB2-127	CCTACAGTGTTACT
H	4	OH2BB2-128	CCTACATGGTATCT
A	5	OH2BB2-129	CCTACAGCACAAAT
B	5	OH2BB2-130	CCTACTGTTTCGCT
C	5	OH2BB2-131	CCTACACATCATCT
D	5	OH2BB2-132	CCTACTCGGGCGCT
E	5	OH2BB2-133	CCTACAGAGATGTT
F	5	OH2BB2-134	CCTACTCGTTTACT
G	5	OH2BB2-135	CCTACTGAGAATCT
H	5	OH2BB2-136	CCTACCGTCGGGCT
A	6	OH2BB2-137	CCTACACAGGGCGT
B	6	OH2BB2-138	CCTACTGCCGCTGT
C	6	OH2BB2-139	CCTACTATCTAATT
D	6	OH2BB2-140	CCTACTCTGGGCCT
E	6	OH2BB2-141	CCTACATATTTACT
F	6	OH2BB2-142	CCTACTTGCTAGTT
G	6	OH2BB2-143	CCTACGTCCTAATT
H	6	OH2BB2-144	CCTACGACCATCAT
A	7	OH2BB2-145	CCTACCCTATTCTT
B	7	OH2BB2-146	CCTACCGCAACTAT
C	7	OH2BB2-147	CCTACGGCTCTTAT
D	7	OH2BB2-148	CCTACAGCACTCCT
E	7	OH2BB2-149	CCTACTCCTCGTGT
F	7	OH2BB2-150	CCTACGGAAGTGGT
G	7	OH2BB2-151	CCTACTTGGCTGCT
H	7	OH2BB2-152	CCTACAGGACTGAT
A	8	OH2BB2-153	CCTACCGATGCTCT
B	8	OH2BB2-154	CCTACGTTCGACCT
C	8	OH2BB2-155	CCTACACGCTAAGT
D	8	OH2BB2-156	CCTACTTGATTCAT
E	8	OH2BB2-157	CCTAGCTGCGTTGA
F	8	OH2BB2-158	CCTAGCAAGATCCA
G	8	OH2BB2-159	CCTAGCTCGCGGCA
H	8	OH2BB2-160	CCTAGTTCTGCTCA
A	9	OH2BB2-161	CCTAGTCCGGCGGA
B	9	OH2BB2-162	CCTAGCGTAATAAA
C	9	OH2BB2-163	CCTAGATACTGGAA
D	9	OH2BB2-164	CCTAGAGAGTAACA
E	9	OH2BB2-165	CCTAGAGCGGCTCA
F	9	OH2BB2-166	CCTAGTTTCTTGGA
G	9	OH2BB2-167	CCTAGTTACGCGGA
H	9	OH2BB2-168	CCTAGCAGTAGCAA
A	10	OH2BB2-169	CCTAGTTATAGGGA
B	10	OH2BB2-170	CCTAGATGTGCTTA
C	10	OH2BB2-171	CCTAGACACCCGGA
D	10	OH2BB2-172	CCTAGAAGGTTTAA
E	10	OH2BB2-173	CCTAGCGAGACTGA
F	10	OH2BB2-174	CCTAGATGGATCAA
G	10	OH2BB2-175	CCTAGCCGTTGCAC
H	10	OH2BB2-176	CCTAGACCATTGAC
A	11	OH2BB2-177	CCTAGCTGCAAGGC
B	11	OH2BB2-178	CCTAGAAGTTATTC
C	11	OH2BB2-179	CCTAGCCTCACGGC
D	11	OH2BB2-180	CCTAGCTTACAATC
E	11	OH2BB2-181	CCTAGAAAGGTCTC
F	11	OH2BB2-182	CCTAGAGGAAACAC
G	11	OH2BB2-183	CCTAGAGTCCAGAC
H	11	OH2BB2-184	CCTAGCGTCGCAGC
A	12	OH2BB2-185	CCTAGACAATATGC
B	12	OH2BB2-186	CCTAGAATCTCCAC
C	12	OH2BB2-187	CCTAGTTCGGGCAC
D	12	OH2BB2-188	CCTAGAAGTCGGTC
E	12	OH2BB2-189	CCTAGACTCTTAAC
F	12	OH2BB2-190	CCTAGCTGCTGTGC
G	12	OH2BB2-191	CCTAGCACGTACAC
H	12	OH2BB2-192	CCTAGAGCTTTAAC

## Sheet: OH3BB2-A
Row	Column	Name	Sequence (5' - 3')																					[AmC6]
A	1	OH3BB2-1	CGTATCGCTTCTAC							5' Modification	Code													[AmC12]
B	1	OH3BB2-2	CGTATTCACTGGGC							5' Amine C6	[AmC6]													[Phos]
C	1	OH3BB2-3	CGTATCCTACGCGC							5' Amine C12	[AmC12]													[Btn]
D	1	OH3BB2-4	CGTATTATGTAGGC							5' Phosphorylation	[Phos]													[6FAM]
E	1	OH3BB2-5	CGTACAATCACAAT							5' Biotin	[Btn]													[HEX]
F	1	OH3BB2-6	CGTACCGAATACCT							5' 6-FAM	[6FAM]													[TET]
G	1	OH3BB2-7	CGTATGTAACAAGA							5' HEX	[HEX]
H	1	OH3BB2-8	CGTATCAGTGCTCA							5' TET	[TET]
A	2	OH3BB2-9	CGTATGTGTAGTAA
B	2	OH3BB2-10	CGTATCTATTATGA
C	2	OH3BB2-11	CGTATAAAGGCGGA
D	2	OH3BB2-12	CGTATAAGAGCTAA
E	2	OH3BB2-13	CGTATTGATTAGAA
F	2	OH3BB2-14	CGTATATCGAAACA
G	2	OH3BB2-15	CGTATAATGCGACA
H	2	OH3BB2-16	CGTATCGCCTCATA
A	3	OH3BB2-17	CGTATGTAGTGGAA
B	3	OH3BB2-18	CGTATTCAAGGCGA
C	3	OH3BB2-19	CGTATCTCTGCGTA
D	3	OH3BB2-20	CGTATTAAATTGGA
E	3	OH3BB2-21	CGTATCCTCGCATA
F	3	OH3BB2-22	CGTATTCTATCTAA
G	3	OH3BB2-23	CGTATGAGCCCGTA
H	3	OH3BB2-24	CGTATTGAGGAATA
A	4	OH3BB2-25	CGTATCCATGACCA
B	4	OH3BB2-26	CGTATTACACGCGA
C	4	OH3BB2-27	CGTATTCCCACTAA
D	4	OH3BB2-28	CGTATCTACGTCAA
E	4	OH3BB2-29	CGTATCTTGCCTTA
F	4	OH3BB2-30	CGTATCTACAGGCA
G	4	OH3BB2-31	CGTATAAAGTCTTA
H	4	OH3BB2-32	CGTATTTGGGACGA
A	5	OH3BB2-33	CGTATGGTTAAATA
B	5	OH3BB2-34	CGTATGTGCGCTCA
C	5	OH3BB2-35	CGTATCACGGGATA
D	5	OH3BB2-36	CGTATTTAATCCCA
E	5	OH3BB2-37	CGTATAACTACTCA
F	5	OH3BB2-38	CGTATTGCCGACCA
G	5	OH3BB2-39	CGTATTTGACTCGA
H	5	OH3BB2-40	CGTATGTCTCGGCA
A	6	OH3BB2-41	CGTATTCAGATTCA
B	6	OH3BB2-42	CGTATGGCTGAACA
C	6	OH3BB2-43	CGTATCCCACGCAA
D	6	OH3BB2-44	CGTATGTATAACCA
E	6	OH3BB2-45	CGTATATGAAAGGA
F	6	OH3BB2-46	CGTAGCAAACCGAA
G	6	OH3BB2-47	CGTAGCTGCTTGGA
H	6	OH3BB2-48	CGTAGACAGCCGTA
A	7	OH3BB2-49	CGTAGAGAAGCCCA
B	7	OH3BB2-50	CGTAGAGTATCTCA
C	7	OH3BB2-51	CGTAGCCGCTCGAA
D	7	OH3BB2-52	CGTAGACATGGTCA
E	7	OH3BB2-53	CGTAGAGTGGATGA
F	7	OH3BB2-54	CGTAGAACGGCTTA
G	7	OH3BB2-55	CGTAGTTACCGAGA
H	7	OH3BB2-56	CGTAGACCCTGCAA
A	8	OH3BB2-57	CGTAGCTTCCCGTA
B	8	OH3BB2-58	CGTAGTCGGAGTCA
C	8	OH3BB2-59	CGTAGTGGTGCATA
D	8	OH3BB2-60	CGTAGATGAATCCA
E	8	OH3BB2-61	CGTAGTCGTCGAGA
F	8	OH3BB2-62	CGTAGTGATTTACA
G	8	OH3BB2-63	CGTAGACGAGCTTA
H	8	OH3BB2-64	CGTAGAGACCGATA
A	9	OH3BB2-65	CGTAGAGCGAACCA
B	9	OH3BB2-66	CGTAGAGGAGACAA
C	9	OH3BB2-67	CGTAGAACTTTGGA
D	9	OH3BB2-68	CGTAGCACCCGTTA
E	9	OH3BB2-69	CGTACATTGGCGCA
F	9	OH3BB2-70	CGTACCATCCACAA
G	9	OH3BB2-71	CGTACAAGATGTTA
H	9	OH3BB2-72	CGTACTCACAGGTA
A	10	OH3BB2-73	CGTACCGTTGTTTA
B	10	OH3BB2-74	CGTACTGCCCGTTA
C	10	OH3BB2-75	CGTACTGTTCTGGA
D	10	OH3BB2-76	CGTACATCCAGTCA
E	10	OH3BB2-77	CGTACTCCCATAGA
F	10	OH3BB2-78	CGTACATAACGAGA
G	10	OH3BB2-79	CGTACTATGCAATA
H	10	OH3BB2-80	CGTACAACAAGTGA
A	11	OH3BB2-81	CGTACTTTAGTTGA
B	11	OH3BB2-82	CGTACTATATGGTA
C	11	OH3BB2-83	CGTACTTCTATTCA
D	11	OH3BB2-84	CGTACTGGGTCTAA
E	11	OH3BB2-85	CGTACACTAAAGGA
F	11	OH3BB2-86	CGTACCACTAAAGA
G	11	OH3BB2-87	CGTACCGAGCGTGA
H	11	OH3BB2-88	CGTACAAACGGACA
A	12	OH3BB2-89	CGTACTCTGGTGAA
B	12	OH3BB2-90	CGTACTGGGAGGTA
C	12	OH3BB2-91	CGTACTTGGAATAA
D	12	OH3BB2-92	CGTACTGAACGGCA
E	12	OH3BB2-93	CGTACTTTGCACCA
F	12	OH3BB2-94	CGTACAAATTGCCA
G	12	OH3BB2-95	CGTACAGAGGCAGA
H	12	OH3BB2-96	CGTACATCTGAATA

[truncated: 5 more sheets: OH3BB2-B, OH3BB3P2-A, OH3BB3P2-B, P2BB3-A, P2BB3-B]
