# Supplementary material for: Design and synthesis of a chemically diverse, lead-like DNA-encoded library from sequential amide coupling
Source: RSC Med Chem. 2025 Jul 29;16(10):4774–80. doi: 10.1039/d5md00350d (PMC12333441; doi:10.1039/d5md00350d)
Supplement: MD-016-D5MD00350D-s003 [file MD-016-D5MD00350D-s003.txt]

Structure of SMILES [idcode]	SMILES	Molecular Formula	Select	ENAMINE / EMOLECULES REF	Select?	Product %	Total Molweight	Molweight 2	Smiles 2	300 K Library	Validation Set	3M Library
gOq`@fdwM[UT@@	OC(=O)C1COC1<NL>OC(=O)C1COC1			EN300-82102 / EM32179933		0	102.089		OC(C1COC1)=O
diTD@@QIn[JnEjjjcJ@@	OC(=O)C1CC11CCC1					0	126.154		OC(C(C1)C11CCC1)=O		1
deVL@BAFR[emnZZZ`@	Cc1onc(C(O)=O)c1C					0	141.126		Cc1c(C)onc1C(O)=O		1
dmwD@FyPQImVVUZjiX@@	OC(=O)CCCn1cncn1<NL>OC(=O)CCCn1cncn1			EN300-316216 / EM814914		0	155.156		OC(CCCn1ncnc1)=O
dmvD@BADfvYYUjjjhj`@	CC1CCCCN1CC(O)=O<NL>CC1CCCCN1CC(O)=O			EM1511784		0	157.212		CC1N(CC(O)=O)CCCC1
dmuD@BdDR[YWFVjjj@@ !B|Ku~_?A||KwpoGy?|KwpoWy?|Kt	CN1CCN(CC(O)=O)CC1<NL>CN1CCN(CC(O)=O)CC1<NL>CN1CCN(CC(O)=O)CC1			EN300-72135 / EM835592<NL>EN300-72135 / EM835592		0<NL>0<NL>0	158.2<NL>158.2	158.2	CN1CCN(CC(O)=O)CC1
dmvL@JAER[VUeVjjj@@	OC(=O)CCN1CCOCC1					0	159.184		OC(CCN1CCOCC1)=O
dcmD@BtDR[eUVy]Zf`@@@	OC(=O)c1cc2cnccc2[nH]1<NL>OC(=O)c1cc2cnccc2[nH]1			EN300-331987 / EM36087999		0	162.148		OC(c1cc(cncc2)c2[nH]1)=O
deVB`LaAd@cIIBeiSKUSTTP@	OC(=O)C1CCS(=O)(=O)N1					0	165.169		OC(C(CC1)NS1(=O)=O)=O		1
dmVD`Ec@bDEmeYUj@@@@	C1=CN=CC=C1CC(=O)O.Cl<NL>Cl.OC(=O)Cc1ccncc1	C7H8ClNO2	Y			0<NL>0	173.599<NL>173.599	137.138	OC(Cc1ccncc1)=O.Cl
dk^D@JADfvUUx]Mjf`@@@	OC(=O)Cc1cc2ccccc2[nH]1					0	175.186		OC(Cc1cc(cccc2)c2[nH]1)=O
dk]L@DpMMIeUebjUZhHF@@@	OC(=O)c1cccc2[nH]c(=O)[nH]c12					0	178.147		OC(c1cccc(N2)c1NC2=O)=O		1
dk\d@FzUADfyeYe]Mjfjihp`@	OC(=O)C1CCCCn2nnnc12<NL>OC(=O)C1CCCCn2nnnc12			EM23738915		0	182.182		OC(C1c2nnnn2CCCC1)=O		1
dknBPLaML@a`cIIBhdeIUZijY@@	OC(=O)CNS(=O)(=O)c1cccs1<NL>OC(=O)CNS(=O)(=O)c1cccs1			EN300-36291 / EM1489402		0	221.257		OC(CNS(c1cccs1)(=O)=O)=O
gJP`@dfvd@ !B|Ou~_?A||Ot						0	72.0628	72.0628	C=CC(O)=O
gGPdCQHJPR[jf@@ !BbGu~Oxc|_`BH_P						0	96.0319	96.0319	OC(C(F)F)=O
gNx`FDdvkUX@ !B|Ou~_?A||Ou~_wy?						0	99.0887	99.0887	N#CCCC(O)=O
gOq`@bdwU[UT@@ !Bb@I~@Ha}z~l@_osW						0	102.089	102.089	OC1(CC1)C(O)=O
gNx`BDdwSUP@ !BbOq~@Ha}o]^HoPJH						0	103.12	103.12	CC(C)(C(O)=O)N		1
gNx`FDdwKUTu@@ !Bb@I~@Ha}b@I~Oxa}						0	103.12	103.12	CC(CN)C(O)=O		1
daGD@B[`QInUnZZX@@	C1=NNN=C1C(=O)O	C3H3N3O2			YES	0	113.076	113.076	OC(c1n[nH]nc1)=O
daFD@BADfyVyjjhp`@ !BbOq~@Ha}tEJNwuS[pAd						0	115.131	115.131	OC(C1NCCC1)=O
dazD@BADf{fjjLH@ !Bb@I~@Ha}_c~H@gx@bGt						0	117.147	117.147	CC(C)C(C(O)=O)N
diFL@BANR[gfjfcH@ !BbGu~Ox`BbGu~@H`B_`BH_P						0	131.13	131.13	C[C@@H](C(O)=O)NC(C)=O
difL@BAAR[evyjjiLgH@	C1[C@H](CN[C@@H]1C(=O)O)O	C5H9NO3				0	131.13	131.13	O[C@H](C1)CN[C@@H]1C(O)=O		1
diFD@AADfuUjj`@ !B|Ou~_?B||OwpoOC}|Ksp?P						0	131.174	131.174	NCCCCCC(O)=O		1
deVL@BANR[edYZ@`@@	C1=CC(=C(N=C1)C(=O)O)O	C6H5NO3			YES	0	139.11	139.11	OC(c1ncccc1O)=O
dmtL@@Pdf{eYUi`@@@ !BbKu~Ox`B_`BHoXc|_c~HoXb}_c|						0	150.133	150.133	OC(C(c1ccccc1)=O)=O
dmtL@@SdfvYyUjB@@@ !BbKu~Ox`BbKvH?Gx?_`BHoXb}_c|						0	152.149	152.149	OC(Cc(cccc1)c1O)=O		1
dcND@EADfvYV]Z``p@@ !BbKu~Oxc|bKvH?Gx?_`BHoXb}_`A~Op	C1=CC=C(C(=C1)CC(=O)O)C#N	C9H7NO2	Y			0	161.16	161.16	N#Cc1c(CC(O)=O)cccc1
dcnD@AADfye]aWViB@`@@ !BbOq~@Ha}tEJNwuS[zfC@F\@fpB[jX@						0	161.16	161.16	OC(c1c[nH]c2c1cccc2)=O
deeD`FfLBHPVvTYZii@@	C1=C(NC=N1)CC(=O)O.Cl	C5H7ClN2O2				0	162.576	126.115	OC(Cc1cnc[nH]1)=O.Cl
dcvL@BAIR[efVjjZSIR@ !BbGvH@gx?uwvH_]_|bOq~O}]}_`BH_P						0	173.211	173.211	CC[C@H](C)[C@@H](C(O)=O)NC(C)=O
dmVD`Ac@bDEmeYUj@@@@	C1=CC(=CN=C1)CC(=O)O.Cl<NL>C1=CC(=CN=C1)CC(=O)O.Cl	C7H8ClNO2<NL>C7H8ClNO2	Y		YES	0	173.599	137.138	OC(Cc1cnccc1)=O.Cl
dk]D@BXDR[emUnWVf`@h@@	CC1=CC2=C(C=C1)NN=C2C(=O)O	C9H8N2O2	Y			0	176.175	176.175	Cc(cc1)cc2c1[nH]nc2C(O)=O
dklB@@Q]RY[efSZ``X@@ !Bu{wW?Gx?u{vH_]^}bOq~Owx?_`BHo]^}						0	180.159	180.159	COC(c(cccc1)c1C(O)=O)=O		1
dkML@BdDuInuUfjjihr@@ !BbGu~Ox`B_`BH_X`BbGvH@ha}b@I~@Ha}						0	188.226	188.226	CC(NCCCC[C@@H](C(O)=O)N)=O		1
dg~L@AACR[fUwXUujP`J`@@	COC1=CC2=C(C=C1)NC=C2C(=O)O	C10H9NO3			YES	0	191.185	191.185	COc(cc1)cc2c1[nH]cc2C(O)=O
dg\B@@SSR[fUYVvjBA`cB@@ !BbKu~Ox`B_`BHo]\Bb@JH@gx@_`A~@Hb}b@H						0	194.185	194.185	OC(CC(C(O)=O)c1ccccc1)=O
f`a`P@B@PKvQSQIQPiZsfji`@bFH@ !BbGu~Oxc|bGu~@Gx?bOsW_Xa}_`BHoXc|bOrHoXc|						0	223.227	223.227	CC(N[C@@H](Cc(cc1)ccc1O)C(O)=O)=O		1
fhq`P@B@PJRS]kZro`mUST@ACD@@ !Bb@I~@Hb}_c~H@hb}b@I~@Hb}b@JHoXc|_c~HoXb}_c|						0	237.254	237.254	N[C@@H](CCC(OCc1ccccc1)=O)C(O)=O
fdi@p@@HEIT\bfbRbebRw`mUSL@DPqP@ !BbGvH@gx?u{vHo]\Bb@KWoWx@_`BHoXc|_c~HoXb}_c~HoP						0	252.221	252.221	OC(CC(CC(c(cc1)ccc1O)=O)C(O)=O)=O		1
fjuQP@JV@bVRiLmkMr{pTmUTpTDLHqEP@ !B_c?WoXb}u?rH?Gx?bKwW_Wx?bOq~O}\B_`BHo]^}u{vH?M\B_`BHoP						0	294.306	294.306	COC([C@H](Cc1ccccc1)NC([C@H](CC(O)=O)N)=O)=O
daED@FxDR[e[fiZ@@ !BbOq~@Ha}tEJNwuS[pAd	C1=C(C=NN1)C(=O)O					5<NL>0	112.088	112.088	OC(c1c[nH]nc1)=O
dcLB@@P]R[e[^eh@b`@@	COC1=C(C=CC(=C1)C(=O)O)O					5	168.148	168.148	COc(cc(cc1)C(O)=O)c1O		1
daxB`HQn@HrRPzKTp@@	CS(=O)(=O)CC(O)=O					5	138.143		CS(CC(O)=O)(=O)=O
dcMD@BXDR[VUUujfjh@@	OC(=O)CNC1=NCCCCC1					5	170.211		OC(CNC1=NCCCCC1)=O
dklB@@QaR[fYV]ZBHb@@	COc1cccc(OC)c1C(O)=O<NL>COc1cccc(OC)c1C(O)=O			EN300-18337 / EM503531		5	182.174		COc1cccc(OC)c1C(O)=O
dknD@IADfvUuFVjjjh@@	CCCN1CCC(CC(O)=O)CC1					5	185.266		CCCN1CCC(CC(O)=O)CC1
dcVD`Nc@bDEmVUjjj@@	Cl.CCN(CC)CCCC(O)=O					5	195.689		CCN(CC)CCCC(O)=O.Cl
dknD`Ec@bDEmfUWUMjjjjbj@@	Cl.OC(=O)CC1CN2CCC1CC2					5	205.684		OC(CC1C(CC2)CCN2C1)=O.Cl
fhq`P@B@QpVQSQIQEQI^BuUMP@DLP@ !Bu?sWoWx@u?rH?M^}bKwW?Gx?bOrHoXc|_c~HoXb}_c|						5	237.254	237.254	CC(N[C@@H](COCc1ccccc1)C(O)=O)=O
dmvD@IADfvUqejjj`@	CN1CCC(CC(O)=O)CC1<NL>CN1CCC(CC(O)=O)CC1			EN300-132853 / EM7523927		7	157.212		CN1CCC(CC(O)=O)CC1
didd@BkaADfvWaZjV@@	OC(=O)Cn1cnnn1<NL>OC(=O)Cn1cnnn1			EN300-20980		10	128.091		OC(Cn1nnnc1)=O
deUL@JDDyImenEjZZ@@	Cc1nonc1CC(O)=O<NL>Cc1nonc1CC(O)=O			EN300-254883 / EM1482293		10	142.114		Cc1nonc1CC(O)=O
dmVB@BAIUImeUjjj@@	OCCN(CCO)CC(O)=O<NL>OCCN(CCO)CC(O)=O			EN300-7244555 / EM482409		10	163.172		OCCN(CCO)CC(O)=O
dcNL@FAMR[UeUujjjh@@	OC(=O)CCCN1CCOCC1					10	173.211		OC(CCCN1CCOCC1)=O
dk^D@BADfynukmMjjjjhp`@	OC(=O)C1CCN1C1CCCCC1<NL>OC(=O)C1CCN1C1CCCCC1			EM710295		10	183.25		OC(C(CC1)N1C1CCCCC1)=O
dknD@NADfuVUtvjjjh@@	OC(=O)CCCCN1CCCCC1<NL>OC(=O)CCCCN1CCCCC1			EN300-74236		10	185.266		OC(CCCCN1CCCCC1)=O
dknB`LaEt@cIIKEDhiMZBA`@@	NS(=O)(=O)c1ccccc1C(O)=O<NL>NS(=O)(=O)c1ccccc1C(O)=O			EM2724897		10	201.202		NS(c(cccc1)c1C(O)=O)(=O)=O
deVL@D@YRYVznZfV`@	C1=CC(=O)NC(=C1)C(=O)O	C6H5NO3	Y			10	139.11	139.11	OC(C(N1)=CC=CC1=O)=O
deVD@FADfygFVjjiLaH@ !Bb@I~@Hb}bOq~Owx@bKvHoWx?						10	143.185	143.185	N[C@H](CCCC1)[C@@H]1C(O)=O		1
dmND@BADfvY~fUZjjj@@	OC(=O)CN1CC2CCC1C2					12	155.196		OC(CN1C(CC2)CC2C1)=O
dcmD@FTDR[e[^E]ZZZV`@	OC(=O)c1ccc2nccn2c1<NL>OC(=O)c1ccc2nccn2c1			EN300-66821 / EN300-244979		15	162.148		OC(c(cc1)cn2c1ncc2)=O		1
dkmD@BDDR[YyWSZj`@@@	CN(CC(O)=O)Cc1ccccn1<NL>CN(CC(O)=O)Cc1ccccn1			EM1508631		20	180.206		CN(CC(O)=O)Cc1ncccc1
dedLpJFPdDdLdLbdLfeUTtD`@ !B_]_W?GwWbGw|ux`B_]]~@Ha}						23	158.075	158.075	C[C@](C(F)(F)F)(C(O)=O)O
dmVL@BAIR[efZjihr@@ !BbGu~Oxc|bGu~@Hc|u?rH?Gx@bGt						23	159.184	159.184	CC(C)[C@@H](C(O)=O)NC(C)=O
deVL@D@YRYYYnZiV`@ !BupKW_Wx@upJH@m_|_`A~@Ha}						24	139.11	139.11	OC(C1=CC=CNC1=O)=O		1
diDL@@Pdf{ijjhr@@	CC(C)(C)[C@H](O)C(O)=O<NL>CC(C)(C)[C@H](O)C(O)=O			EN300-1132065 / EM505750		25	132.158		CC(C)(C)[C@@H](C(O)=O)O		1
deUD`DpYBHRYVzn`BF@@	C1=CN=C(N=C1C(=O)O)Cl	C5H3ClN2O2			YES	31	158.544	158.544	OC(c1ccnc(Cl)n1)=O
deFD`Nc@bDEmVZjh@@ !Bajk|upA~_]\BuwwW@m\@_gwW						35	167.635	131.174	CN(C)CCCC(O)=O.Cl
deVD@AADfyWxVjjh@@ !Bb@I~@Hb}bOq~Oxb}bKu~Oxb}						38	143.185	143.185	CN(CC1)CCC1C(O)=O	Yes	1
gNx`BDdvsUP@ !BbOq~@Ha}bOq~@Ha}						40	103.12	103.12	CN(C)CC(O)=O	Yes	1
fdy``@F@PdwLkwKBUxKPPPAA@@@	CC1=C(C(=CC=C1)NC2=CC=CC=C2C(=O)O)C<NL>CC1=C(C(=CC=C1)NC2=CC=CC=C2C(=O)O)C	C15H15NO2<NL>C15H15NO2	Y		YES	40	241.289	241.289	Cc1cccc(Nc(cccc2)c2C(O)=O)c1C	Yes	1
dk^D@FADfye[GUMh@@@@@	C1=CC2=C(C(=C1)C(=O)O)N=CC=C2<NL>C1=CC2=C(C(=C1)C(=O)O)N=CC=C2	C10H7NO2<NL>C10H7NO2	Y		YES	41	173.171	173.171	OC(c1cccc2cccnc12)=O	Yes	1
dmvD@EADfueYUj`@@@ !Bb@I~@Hb}b@JHoXc|_c~HoXb}_c|						46	151.164	151.164	OC(CCc1ccncc1)=O	Yes	1
daED@BxDR[e[fii@@ !BbOq~@Ha}tEJNwuS[pAd	C1=C(NC=N1)C(=O)O	C4H4N2O2			YES	59<NL>40	112.088	112.088	OC(c1cnc[nH]1)=O	Yes	1	Yes
dcmD@AtDR[e[^e]Z@HhP@ !Bb@I~@Ha}bOq~Oxb}bGu`zgx?KB]`iP	C1=CC2=C(C=C1C(=O)O)NC=N2	C8H6N2O2			YES	61<NL>100<NL>0	162.148	162.148	OC(c(cc1)cc2c1nc[nH]2)=O	Yes	1	Yes
f`aAc@JZLBPQHXdLbdLbTTrKoUUTC@DBP@ !B@Gy~OpA~_`CW@m^}b@I~@Gx?upI~@Hb}uwwW_]_|						54	234.172	234.172	CO[C@@](C(F)(F)F)(C(O)=O)c1ccccc1	Yes	1	Yes
f`a@S@CV]xD`bPqHYEHXdieEARj`@if@@@ !Bo]_W?GwWbKvH?Gx?bKvH_Wx?b@JHoWx@bGvH?Gx?						55	234.129	234.129	OC(c(ccc(C(F)(F)F)c1)c1C(O)=O)=O	Yes	1	Yes
deVB@FABEInWVyjZi@@	COc1cc(on1)C(O)=O					55	143.098		COc1noc(C(O)=O)c1			Yes
daFL@FABR[e[fii@@ !BbOq~@Ha}tEJNwuS[pAd	C1=C(ON=C1)C(=O)O	C4H3NO3			YES	73<NL><NL>61<NL>33	113.072	113.072	OC(c1ccno1)=O	Yes	1	Yes
deUD@FdDR[VTYZZZPcH !Bb@I~@Ha}b@JH_]ARcm}Tv|@Y						56	138.126	138.126	OC(/C=C/c1cnc[nH]1)=O	Yes	1	Yes
dieD@FxDR[e^Eh@@@@	C1=C(C=NC=N1)C(=O)O<NL>C1=C(C=NC=N1)C(=O)O	C5H4N2O2				0<NL>95<NL>76	124.099	124.099	OC(c1cncnc1)=O	Yes	1	Yes
dg\B`HP{@HrRPsIYJCJt@EL@@ !B_]_|bHa}u?rH?Gx?bGvH_Wx?bGvH?Gx@bGt						57	214.24	214.24	CS(c1ccc(CC(O)=O)cc1)(=O)=O	Yes	1	Yes
dmtL@@Pdf{eYUj`@Hq@@	C1=CC=C(C=C1)[C@H](C(=O)O)O	C8H8O3				60	152.149	152.149	O[C@@H](C(O)=O)c1ccccc1	Yes	1	Yes
dg}L@BDD{HiheEBdLg[PD@@@@@	OC(=O)c1nc2ccccc2nc1O	C9H6N2O3	Y			60	190.158	190.158	OC(c1nc2ccccc2nc1O)=O			Yes
dg}L@BXDMInVuunWVf`@j@@	COC1=CC2=C(C=C1)C(=NN2)C(=O)O	C9H8N2O3	Y			60	192.174	192.174	COc(cc1)cc2c1c(C(O)=O)n[nH]2			Yes
dk^L@JANR[Y[Watvih@H@@ !B|Ou~_?A||OvPThz?EKn@FRn{za?jGrn{	C1=CC=C2C(=C1)C(=NO2)CC(=O)O	C9H7NO3	Y			62	177.159	177.159	OC(Cc1noc2c1cccc2)=O	Yes	1	Yes
dmuD@ATDrJZIJGiZ@H`@@ !BbOq~@Hb}bOq~Oxb}bKvH?Gx?bKt						62	152.153	152.153	Nc(ccc(C(O)=O)c1)c1N		1
dk^D@BADfyUUx]Mh@@@@@ !Bb@K~@Hc}b@K~_xc}bOw~_?y?bOvH?_y?	C1=CC=C2C=NC(=CC2=C1)C(=O)O	C10H7NO2				50<NL>75	173.171	173.171	OC(c1cc2ccccc2cn1)=O	Yes	1	Yes
dmvD@FADfyvjYjjj`@	CC(C)(C)N1CC(C1)C(O)=O<NL>CC(C)(C)N1CC(C1)C(O)=O			EN300-180060 / EM50279570		63	157.212		CC(C)(C)N(C1)CC1C(O)=O			Yes
dg}D@ILDR[e]exSmh@JeH@@ !Bb@I~@Hb}bOq~Oxb}bKu~Oxb}tEJNwuS[pAd	OC(=O)c1ccc(cc1)N1C=CN=C1	C10H8N2O2			YES	78<NL>49	188.186	188.186	OC(c(cc1)ccc1-n1cncc1)=O	Yes	1	Yes
dk^B@LAMMIeU[bhUZhBF@@@	OC(=O)c1cccc2oc(=O)[nH]c12<NL>OC(=O)c1cccc2oc(=O)[nH]c12			EN300-215212 / EM53758001		64	179.131		OC(c1cccc(O2)c1NC2=O)=O			Yes
dklJ@@QmMInY}aehHBX@@	C1=CC(=C(C=C1C(=O)O)O)C(=O)O					65	182.131	182.131	OC(c(cc1)cc(O)c1C(O)=O)=O	Yes	1	Yes
dmuD@BXDR[f]XViji@@ !B^bBw@`C~KA`lYvAeYVA`Fk_|FEL	CCn1nc(C)cc1C(O)=O<NL>CCn1nc(C)cc1C(O)=O	C7H10N2O2		EN300-64227 / EM722822	YES	100<NL>95<NL>0	154.168<NL>154.168	154.168	CCn1nc(C)cc1C(O)=O	Yes	1	Yes
dmvD@BADfygfEjZjP@	CC(C)n1cccc1C(O)=O<NL>CC(C)n1cccc1C(O)=O			EN300-43703 / EM32442621		66	153.18		CC(C)n1c(C(O)=O)ccc1			Yes
dieD@BDDR[e^Eh@@@@	OC(=O)c1ccncn1					70	124.099		OC(c1ncncc1)=O			Yes
fhi`a@F^BBHTDILk^roTxZt@QTuLH@@ !BOR`BJI}~OR`}J@Hhgw{@_`HhhNZ]RLx@mDPh@g{@JKt						74			OC(c1ccc(CNc2cccc(Cl)c2)s1)=O			Yes
fhiA`@@HedTtTRbLrPm^BtDC@@@@@ !Bb@I~@Hb}bOq~Owx@bKvHo]\BbOq~Owx@bKvH?Hc|bKt						75	226.23	226.23	OC(c(cccc1)c1C(c1ccccc1)=O)=O	Yes	1	Yes
fewpR@B^SHHy`dDfYYeUYwWfJlgvXe``jJjZjibfFX@	C[C@H]1COC2=C3N1C=C(C(=O)C3=CC(=C2N4CCN(CC4)C)F)C(=O)O<NL>C[C@H]1COC2=C3N1C=C(C(=O)C3=CC(=C2N4CCN(CC4)C)F)C(=O)O	C18H20FN3O4<NL>C18H20FN3O4	Y		YES	76	361.372	361.372	C[C@@H]1N(C=C(C(O)=O)C(c2cc(F)c3N4CCN(C)CC4)=O)c2c3OC1	Yes	1	Yes
dmMD@BXDR[em[iUiijh@@	OC(=O)c1n[nH]c2CCCc12<NL>OC(=O)c1n[nH]c2CCCc12			EN300-41431 / EM816528		76	152.153		OC(c1n[nH]c2c1CCC2)=O			Yes
fdyQ`@BN@`VQSQIQPqIXs`qZjfdHBHX`@ !B_`CW@hc|_`BHo]\BbOsW_Wx@chCPS\@fRxQTaNi`zfAKa@	CC(=O)N[C@@H](CC1=CNC2=CC=CC=C21)C(=O)O	C13H14N2O3				78<NL>80<NL>78	246.265	246.265	CC(N[C@@H](Cc1c[nH]c2c1cccc2)C(O)=O)=O	Yes	1	Yes
dk]D@BxDR[e[Watv`@@@@@	C1=CC=C2C(=C1)N=CC(=N2)C(=O)O	C9H6N2O2	Y			80	174.159	174.159	OC(c1nc2ccccc2nc1)=O			Yes
dcnD@BADfyUUnWVih@@@@ !Bb@I~@Ha}tEJNwuS[pAd@_osW?M\@_`						82	161.16	161.16	OC(c1cc(cccc2)c2[nH]1)=O	Yes	1	Yes
dk^D@AADfyeUXUMjP`b@@ !BbOtx}Ah_XFUSY?y?b@HlYxc}bOueGx`B	CN1C=C(C2=CC=CC=C21)C(=O)O<NL>CN1C=C(C2=CC=CC=C21)C(=O)O	C10H9NO2<NL>C10H9NO2	Y			75<NL>95	175.186	175.186	Cn1c(cccc2)c2c(C(O)=O)c1	Yes	1	Yes
dcLB@@RaR[UYUujjjjNh@	OC(=O)CCOCC1CCCO1<NL>OC(=O)CCOCC1CCCO1			EN300-39922 / EM31408501		85	174.195		OC(CCOCC1OCCC1)=O			Yes
deVD`DFPdDfVV[hBA`@@ !BmpJw?_x@mpJH@k\B?`C~@Ha}	C1=CC(=C(N=C1)F)C(=O)O	C6H4FNO2			YES	77<NL>95	141.101	141.101	OC(c1cccnc1F)=O	Yes	1	Yes
deVL@D@YRYWZfZef`@	C1=CC(=O)NC=C1C(=O)O	C6H5NO3	Y			86	139.11	139.11	OC(C(C=C1)=CNC1=O)=O			Yes
dazL@BAFR[VZi`@ !BbGu~Ox`BbGvH@gx@bGt						92	117.104	117.104	CC(NCC(O)=O)=O	Yes	1	Yes
dcmD@EtDR[e[^E]Z@Bd`@	OC(=O)c1ccc2[nH]ncc2c1					92	162.148		OC(c(cc1)cc2c1[nH]nc2)=O			Yes
daFL@NAFR[e[fff@@	C1=C(C=NO1)C(=O)O					95	113.072	113.072	OC(c1conc1)=O	Yes	1	Yes
deUD@AdDR[e[aZ@B@@	C1=CN=C(C=C1C(=O)O)N					95	138.126	138.126	Nc1nccc(C(O)=O)c1	Yes	1	Yes
deVL@D@YRYUzfZef`@	C1=CNC(=O)C=C1C(=O)O					95	139.11	139.11	OC(C(C=CN1)=CC1=O)=O	Yes	1	Yes
dmvL@IAAR[e[zV`BH@@	COC1=NC=CC(=C1)C(=O)O					95	153.137	153.137	COc1nccc(C(O)=O)c1	Yes	1	Yes
dcNL@MAER[e]nEh@I`@@	C1=CC(=CC=C1C(=O)N)C(=O)O					95	165.148	165.148	NC(c(cc1)ccc1C(O)=O)=O	Yes	1	Yes
dk^L@DCSRYUUxjFVj@I`@@	C1C2=C(C=C(C=C2)C(=O)O)NC1=O					95	177.159	177.159	OC(c1cc(NC(C2)=O)c2cc1)=O	Yes	1	Yes
dknL@IAMR[e][aZ@Bf@@	CC(=O)NC1=CC=C(C=C1)C(=O)O					95	179.174	179.174	CC(Nc(cc1)ccc1C(O)=O)=O	Yes	1	Yes
dklB`HSS@HrRPsIYPYV`@f@@	CS(=O)(=O)C1=CC=C(C=C1)C(=O)O					95	200.214	200.214	CS(c(cc1)ccc1C(O)=O)(=O)=O	Yes	1	Yes
dcLL@@QTfvUtYZ`@h@@ !B|Ku~_?A||KwpoGy?|KwpoWy?|Ku~_p	COc1ccc(CC(O)=O)cc1<NL>COc1ccc(CC(O)=O)cc1<NL>COc1ccc(CC(O)=O)cc1			EN300-19915 / EM527276<NL>EN300-19915 / EM527276		95<NL>95<NL>95	166.175<NL>166.175	166.175	COc1ccc(CC(O)=O)cc1	Yes	1	Yes
dcLL@@SdfvYV]Z```@@ !BbKu~Ox`BbKvH?Gx?_`BHoXb}bOq~Op	COc1ccccc1CC(O)=O<NL>COc1ccccc1CC(O)=O			EN300-20940 / EM486018		95<NL>95	166.175<NL>166.175	166.175	COc1c(CC(O)=O)cccc1	Yes	1	Yes
daDL@@PdfyVyjjhp`@ !BbOq~@Ha}tEJNwuS[pAd	OC(=O)C1CCCO1			EN300-21009 / EM499573		95	116.116	116.116	OC(C1OCCC1)=O	Yes	1	Yes
dieD@FDDR[e^Eh@@@@ !BbOq~@Hb}bOq~Oxb}bKu~Op						95	124.099	124.099	OC(c1cnncc1)=O	Yes	1	Yes
digD@BXPQInYXVijP@ !BbOq~@Ha}tEJNwuS[IlC@FP						95	127.103	127.103	Cn1nncc1C(O)=O	Yes	1	Yes
deTD@@QInYQejfZcB@@ !Bb@I~@Hb}bOq~Oxb}_`BHoWx?						95	138.165	138.165	CC1=CCC=CC1C(O)=O	Yes	1	Yes
deTD@@QInUnEjjj@@ !Bb@I~@Hb}bOq~Oxb}bKu~Oxc|						95	142.197	142.197	CC(CCC1)CC1C(O)=O	Yes	1	Yes
dmtD@@QInUwaZ@BP@@ !Bb@I~@Hb}bOq~Oxb}bKu~Oxb}_c|						95	148.161	148.161	C=Cc(cc1)ccc1C(O)=O	Yes	1	Yes
dmvD@IADfyW^Eh@J@@ !Bb@I~@Hb}bOq~Oxb}bKu~Oxb}_c|						95	151.164	151.164	CNc(cc1)ccc1C(O)=O	Yes	1	Yes
dmtD`ITIAIfVYn`HI`@@ !B_c~H_]^}_c~H@gx?u{vH_Wx@bKt						95	154.14	154.14	Cc1cccc(F)c1C(O)=O	Yes	1	Yes
dcnD@IADfyedUgV`HaH@@ !Bb@I~@Ha}_c~H?Hb}vtnHoQf_bOqRcp						95	161.16	161.16	OC(c1c(cc[nH]2)c2ccc1)=O	Yes	1	Yes
dcLL@@RTfyWWaZ@Bh@@ !BbOq~@Ha}bOq~Oxa}bGu~Oxa}b@JH_P						95	166.175	166.175	CCOc(cc1)ccc1C(O)=O	Yes	1	Yes
dcLDPEtI@iAIf]v[hHBf@@ !BbOq~@Hb}u?rH?Hc|bGvHoXc|_`BHoP						95	172.13	172.13	OC(Cc(cc1)cc(F)c1F)=O	Yes	1	Yes
dk^L@DCSRYUWXjFVj@I`@@ !B@haMtHBNaEPfpGx@b@JH@gx@b@I~@Ha}						95	177.159	177.159	OC(c(cc1)cc(C2)c1NC2=O)=O	Yes	1	Yes
dklB@@SSRY[WXYZ`@f@@ !B|Kwp_Gy?|Kwpo[^}_g}~_{^}_g?po[^}						95	180.159	180.159	COC(c(cc1)ccc1C(O)=O)=O	Yes	1	Yes
dklB@@SSRY[WXYZjjf`@ !B|Kwp_Gy?|Kwpo[^}_g}~_{^}_g?po[^}						95	186.206	186.206	COC(C(CC1)CCC1C(O)=O)=O	Yes	1	Yes
dknDpJtpdDdLdLbdLRVTFZh@I`@@ !B@m_W_PKWbOq~@Hb}bOrH@ha}b@I~@Ha}						95	191.108	191.108	OC(c1cnc(C(F)(F)F)cc1)=O	Yes	1	Yes
dg^BPIxSlH``cHhheHfhrpPKDp@@ !BZEv~}qaBYwtX[Qamon~hg^_BFDIpo[y?|Kp						95	235.647	235.647	NS(c(cc(cc1)C(O)=O)c1Cl)(=O)=O	Yes	1	Yes
daFL@NABR[e[fii@@	OC(=O)c1cnco1					95	113.072		OC(c1cnco1)=O			Yes
daxL@@Rdfvfjh@@	CC(C)(O)CC(O)=O<NL>CC(C)(O)CC(O)=O			EN300-117931 / EM520593		95	118.131		CC(C)(CC(O)=O)O		1	Yes
didD@@QInUxVjj`@	OC(=O)C1CCCCC1<NL>OC(=O)C1CCCCC1			EN300-19834 /EM477702		95	128.17		OC(C1CCCCC1)=O			Yes
diDL@@SlbfdQZjh@@	COCC(C)(C)C(O)=O					95	132.158		CC(C)(COC)C(O)=O			Yes
deVD@BADfyVxV`@`@@	Cc1cccc(n1)C(O)=O<NL>Cc1cccc(n1)C(O)=O			EN300-28863 / EM511060		95	137.138		Cc1cccc(C(O)=O)n1			Yes
deVL@BAIR[YTYZjj`@	OC(=O)CN1CCOCC1					95	145.157		OC(CN1CCOCC1)=O			Yes
dmtL@@PdfueYUj`@@@	OC(=O)COc1ccccc1<NL>OC(=O)COc1ccccc1			EN300-18122 / EM484063		95	152.149		OC(COc1ccccc1)=O			Yes
dmMD@BXDR[eU[iUiijh@@	OC(=O)c1cc2CCCn2n1					95	152.153		OC(c1nn(CCC2)c2c1)=O			Yes
dmvL@NAFR[fUEV```@@	COc1ncccc1C(O)=O<NL>COc1ncccc1C(O)=O			EN300-30396 / EM525295		95	153.137		COc(nccc1)c1C(O)=O			Yes
dmuD@BhDR[YYxVjej@@	Cc1cc(C)n(CC(O)=O)n1<NL>Cc1cc(C)n(CC(O)=O)n1			EN300-23501		95	154.168		Cc1cc(C)nn1CC(O)=O			Yes
dmuD@FDDrJZJHiaZejh@@	CCn1cc(C(O)=O)c(C)n1					95	154.168		CCn1nc(C)c(C(O)=O)c1			Yes
dedDpAdIAICICHiCEiUUMAT@@	CC(CC(O)=O)C(F)(F)F					95	156.103		CC(CC(O)=O)C(F)(F)F			Yes
dmvB@FABEImY\YZiih@@	Cc1cc(OCC(O)=O)no1<NL>Cc1cc(OCC(O)=O)no1			EN300-12929 / EM2866320		95	157.125		Cc1cc(OCC(O)=O)no1			Yes
dmvD@FALbfbRaxVjjjcJ@@	CCN1CCCC(C1)C(O)=O<NL>CCN1CCCC(C1)C(O)=O			EN300-51379 / EM300059869		95	157.212		CCN(CCC1)CC1C(O)=O			Yes
dcmD@BxDR[eUVy]ZejV`@	OC(=O)c1cn2ccccc2n1					95	162.148		OC(c1cn(cccc2)c2n1)=O			Yes
dcoD@BzPQInUU[eujViZ@@	OC(=O)c1cn2ncccc2n1					95	163.136		OC(c1cn2ncccc2n1)=O			Yes
dcND`MxPdLbbbTUSSA@qX@@	OC(=O)c1cc(ccc1F)C#N					95	165.123		N#Cc(cc1)cc(C(O)=O)c1F			Yes
dclB@@P]R[e[^e]Z@Hh`@	OC(=O)c1ccc2OCOc2c1<NL>OC(=O)c1ccc2OCOc2c1			EN300-20111 / EM531033		95	166.132		OC(c(cc1)cc2c1OCO2)=O			Yes
dcLL@@Pdfy[U]Zj@@cH@	CO[C@H](C(O)=O)c1ccccc1<NL>CO[C@H](C(O)=O)c1ccccc1			EM491714		95	166.175		CO[C@H](C(O)=O)c1ccccc1			Yes
dmtD`IT@aJY}[Jifih@@	OC(=O)CCCc1cccs1<NL>OC(=O)CCCc1cccs1			EN300-07300 / EM594765		95	170.231		OC(CCCc1cccs1)=O			Yes
dk]D@BDDR[e[Witv`@@@@@	OC(=O)c1ccc2cccnc2n1<NL>OC(=O)c1ccc2cccnc2n1			EN300-77201 / EM300129292		95	174.159		OC(c1nc2ncccc2cc1)=O			Yes
dk^D@EADfvYYgUMj@bD`@	OC(=O)Cc1cccc2[nH]ccc12<NL>OC(=O)Cc1cccc2[nH]ccc12			EM44387596		95	175.186		OC(Cc1c(cc[nH]2)c2ccc1)=O			Yes
dk]D@ATDR[e[WiWVfeij@@	Cn1cc2ccc(cc2n1)C(O)=O					95	176.175		Cn1nc(cc(cc2)C(O)=O)c2c1			Yes
dk]D@BxDR[Ye\Ytvj`PH@@	OC(=O)Cn1ccc2cccnc12					95	176.175		OC(Cn1c2ncccc2cc1)=O			Yes
dk]D@BxDR[eeuntviZiZ@@	Cc1c(nc2ccccn12)C(O)=O<NL>Cc1c(nc2ccccn12)C(O)=O			EN300-7544717 / EM42780400		95	176.175		Cc1c(C(O)=O)nc2n1cccc2			Yes
dk^L@AAMR[e[WiWV`BFb@@	Cc1nc2cc(ccc2o1)C(O)=O<NL>Cc1nc2cc(ccc2o1)C(O)=O			EN300-159628 / EM17151703		95	177.159		Cc1nc(cc(cc2)C(O)=O)c2o1			Yes
dk\L@@PdfyUUx]Mjj`@Hp`@	OC(=O)C1Cc2ccccc2CO1					95	178.186		OC(C(C1)OCc2c1cccc2)=O			Yes
dmtB`HRU@HrRPiYRfVjijJh@	OC(=O)CC1CCS(=O)(=O)C1<NL>OC(=O)CC1CCS(=O)(=O)C1			EN300-14006 / EM832109		95	178.207		OC(CC(CC1)CS1(=O)=O)=O			Yes
dk\D`MLICHhhdiCFzU`HJfH@@	OC(=O)C1(CC1)c1ccccc1F					95	180.177		OC(C1(CC1)c(cccc1)c1F)=O			Yes
dklL@@PlbfdQbRtvjh@@@@	CC(C)(Oc1ccccc1)C(O)=O<NL>CC(C)(Oc1ccccc1)C(O)=O			EN300-51263 / EM848113		95	180.202		CC(C)(C(O)=O)Oc1ccccc1			Yes
dknL@BANrJZIQQTYZ@`j@@	CCOc1ccc(C)nc1C(O)=O<NL>CCOc1ccc(C)nc1C(O)=O			EN300-140102 / EM41255338		95	181.19		CCOc1ccc(C)nc1C(O)=O			Yes
dklB@@PmR[VUvUZh@J@@	COc1ccc(OCC(O)=O)cc1<NL>COc1ccc(OCC(O)=O)cc1			EN300-18149 / EM440209		95	182.174		COc(cc1)ccc1OCC(O)=O			Yes
dcmD`LI]@HRfUwbinifjZP@	Cc1nc2sccn2c1C(O)=O					95	182.203		Cc1c(C(O)=O)n(ccs2)c2n1			Yes
dcND`LWPBLdTVbJfUSMTt@@	CC(C)c1nc(CC(O)=O)cs1					95	185.246		CC(C)c1nc(CC(O)=O)cs1			Yes
dklDpMLI@i@YAIf]]fzB@jX@@	OC(=O)Cc1cc(F)c(F)cc1F<NL>OC(=O)Cc1cc(F)c(F)cc1F			EN300-112005 / EM911558		95	190.12		OC(Cc(c(F)c1)cc(F)c1F)=O			Yes
dkmDpJ{SBPRPrPrJPqJISijfif`@	Cn1cc(C(O)=O)c(n1)C(F)(F)F					95	194.112		Cn1nc(C(F)(F)F)c(C(O)=O)c1			Yes
fdyPa@B\CDDQhHRYUWYWjLlz@Bjfia@@ !BORb__`HhOR`}J@Hh@b`}JLA~@bb`yiuHs`BtQB`B_l@hoP						95			Cc(c(NCc1ccc(C(O)=O)s1)c1)ncc1Cl			Yes
gJP`@dfvh@ !B|Ou~_?A||Ot						95	74.0786	74.0786	CCC(O)=O			Yes
dcND@MADfvUtYZ`@l@@	C1=CC(=CC=C1CC(=O)O)C#N	C9H7NO2	Y			95	161.16	161.16	N#Cc1ccc(CC(O)=O)cc1			Yes
dk^D@FADfyUUx]Mh@@@@@	C1=CC=C2C(=C1)C=C(C=N2)C(=O)O	C10H7NO2	Y			95	173.171	173.171	OC(c1cc2ccccc2nc1)=O			Yes
dk^D@BADfvYWz]MjhDB@@	C1=CC=C2C(=C1)C=CN2CC(=O)O	C10H9NO2	Y			95	175.186	175.186	OC(Cn(cc1)c2c1cccc2)=O			Yes
dg~L@DCSRYVUYiemjP`X`@@	C1=CC=C2C(=C1)C(=CC(=O)N2)C(=O)O	C10H7NO3	Y			95	189.17	189.17	OC(C(c(cccc1)c1N1)=CC1=O)=O			Yes
gFp`@dfxujh@	OC(=O)C1CC1					95	86.0896		OC(C1CC1)=O
dclB@@QeR[fUavUZBB``@	OC(=O)c1cccc2OCOc12					95	166.132		OC(c1c2OCOc2ccc1)=O
dcND@JALbfTbaRzuUTl@@	CC(C)(CC(O)=O)n1cccc1					95	167.207		CC(C)(CC(O)=O)n1cccc1
dknB`LaML@cIIKDeeAeZ@BX@@ !B@m]}bM]}bOq~@Hb}bOrH@ha}b@I~@Ha}	C1=CC(=CC=C1C(=O)O)S(=O)(=O)N					95<NL>100<NL>95	201.202	201.202	NS(c(cc1)ccc1C(O)=O)(=O)=O	Yes	1	Yes
daFL@BANR[e[fiZ@@ !BbOq~@Ha}tEJNwuS[pAd						100<NL>95	113.072	113.072	OC(c1cocn1)=O	Yes	1	Yes
daDL@@PdfyVyjihp`@ !BbOq~@Ha}tEJNwuS[pAd						100<NL>95	114.1	114.1	OC(C1OCC=C1)=O	Yes	1	Yes
daxL@@QdfuVjh@@ !BbOq~@Ha}bOrH_Xc|bGt						100<NL>95	118.131	118.131	COCCCC(O)=O	Yes	1	Yes
deTD@@QImeQej@@@@ !B|Ku~_?A||KwpoGy?|KwpoWy?	C1=CC=C(C=C1)CC(=O)O	C8H8O2			YES	100<NL>95	136.15	136.15	OC(Cc1ccccc1)=O	Yes	1	Yes
deTL@@RTfyWxVjjiLPp@ !Bb@K~@Ha}?g~H@hc}bOvH@hc}	[C@@]1([H])(C(O[H])=O)CC[C@@]([H])(O[H])CC1	C7H12O3				100<NL>95	144.169	144.169	O[C@H](CC1)CC[C@H]1C(O)=O	Yes	1	Yes
dmtL@@QdfyeQUhHH@@ !Bb@I~@Hb}bOq~Owx@bKvHoXc|_c|						100<NL>95	152.149	152.149	COc(cccc1)c1C(O)=O	Yes	1	Yes
dcLL@@PdfuYU]Zj@@@@ !B|Ku~_?A||Kwp_OB}|Kq~_?B}|Ku~_p						100<NL>95	166.175	166.175	OC(COCc1ccccc1)=O	Yes	1	Yes
dk^D@IADfvYWz]MjdHB@@ !B|Ou~_?A||OvPThz?EKojHH@Y`BZ@Inh`	C1=CC=C2C(=C1)C(=CN2)CC(=O)O	C10H9NO2	Y			100<NL>95	175.186	175.186	OC(Cc1c[nH]c2c1cccc2)=O	Yes	1	Yes
dk\D@@QInUm^GSZ@BjH@@ !Bb@I~@Hb}bOq~Oxb}bKu~Oxc|bKvHoXc|						100<NL>95	176.214	176.214	OC(c1cc(CCCC2)c2cc1)=O	Yes	1	Yes
dg}D@EtDR[e]exSmh@IjD@@ !Bb@I~@Hb}bOq~Oxb}bKu~Oxb}tEJNwuS[pAd	OC(=O)c1ccc(cc1)C1=NC=CN1	C10H8N2O2			YES	100<NL>95	188.186	188.186	OC(c(cc1)ccc1-c1ncc[nH]1)=O	Yes	1	Yes
dg~D@EADfufUqT{ZjP`H@@ !B?`Bw?Hc|bOtZGvAeTv_~_x`BKF^H?Xc}b@H	C1=CC=C2C(=C1)C(=CN2)CCC(=O)O	C11H11NO2			YES	100<NL>95	189.213	189.213	OC(CCc1c[nH]c2c1cccc2)=O	Yes	1	Yes
foAA`@@HddwJzr|EYsP@UUD@@ !B_`CW?Hc|_`BHoXc|bOrH_Xc|bKwPTh{_UMo@FP						100<NL>95	206.24	206.24	OC(c(cc1)ccc1OC1CCCC1)=O	Yes	1	Yes
foAab@NJlx@QdbbbbQJeNRuPU@dtPQP@ !Bb@I~Oxa}_`BH_]^}_c~H@hc|_c}~@H`B_`BH_P	CC1C(=O)NC2=C(S1)C=CC(=C2)C(=O)O	C10H9NO3S	Y			100<NL>95	223.251	223.251	CC1Sc(ccc(C(O)=O)c2)c2NC1=O	Yes	1	Yes
dmtD@@QIn[VUZh@BLH@ !BbKu~Ox`B_`BHo]_|bOq~@Gx@bOp	CC(C(O)=O)c1ccccc1<NL>CC(C(O)=O)c1ccccc1<NL>CC(C(O)=O)c1ccccc1			EN300-69310 / EM300016231<NL>EN300-69310 / EM300016231		100<NL>95<NL>100	150.176<NL>150.176	150.176	CC(C(O)=O)c1ccccc1	Yes	1	Yes
daDL@@QdfyVyjjhr`@ !BbOq~@Ha}tEJNwuS[pAd	C1COCC1C(=O)O	C5H8O3			YES	100<NL>100<NL>95	116.116	116.116	OC(C1COCC1)=O	Yes	1	Yes
dcvL`FcMBHPVueUujjj`@ !BPeTGMF}UE`@GMAX@AsQ`RaX@E`A`R`	C1COCCN1CCC(=O)O.Cl	C7H14ClNO3			YES	100<NL>100<NL>95	195.645	159.184	OC(CCN1CCOCC1)=O.Cl	Yes	1	Yes
foA@p@@HIrVdfyYUY`eZZjjjjbXeHqBP@ !BbOq~@Ha}tEJNwuS[o]_@FXBNUMnNwrpgzf}Kvp	CC1(O[C@H]2[C@@H](O1)[C@@H](O[C@@H]2C(=O)O)OC)C	C9H14O6			YES	100<NL>100<NL>95	218.204	218.204	CC(C)(O[C@H]12)O[C@H]2[C@H](OC)O[C@@H]1C(O)=O	Yes	1	Yes
gC``@dfZ@@ !Bb@I~@Ha}						100	60.0518	60.0518	CC(O)=O	Yes	1	Yes
gNp`@dfuZi@@ !B|Ou~_?A||Gwp_OC}						100	100.117	100.117	C=CCCC(O)=O	Yes	1	Yes
gOp`@dfykZj`@ !Bb@I~@Ha}HKjzG{h_						100	100.117	100.117	OC(C1CCC1)=O	Yes	1	Yes
didD@@QInUxV`@@@	C1=CC=C(C=C1)C(=O)O	C7H6O2			YES	100	122.123	122.123	OC(c1ccccc1)=O	Yes	1	Yes
didD@@QImexVjj`@ !B|Ou~_?A||OvPThz?EKn@FP						100	128.17	128.17	OC(CC1CCCC1)=O	Yes	1	Yes
daFD`L[`BDigljfV`@ !BtDuKv}G_b@HBuwx@bGt						100	129.139	129.139	OC(c1nccs1)=O	Yes	1	Yes
diDL@@SdfuYji`@ !Bb@I~@Ha}b@JH_X`B_`BH_P						100	130.142	130.142	CC(CCCC(O)=O)=O	Yes	1	Yes
diDB@@SaRY]fjf@@ !B_`CW@h`BuwvH_X`B_`BH_P						100	132.115	132.115	COC(CCC(O)=O)=O	Yes	1	Yes
deTD@@QImeQejjj@@ !B|Ku~_?A||KwpoGy?|KwpoWy?						100	142.197	142.197	OC(CC1CCCCC1)=O	Yes	1	Yes
deTD@@QInUQejjj@@ !Bb@I~@Ha}ZNsaOvCEQLlJsxCV						100	142.197	142.197	OC(C1CCCCCC1)=O	Yes	1	Yes
dmvD@EADfyW^Eh@K@@ !Bb@I~@Hb}bOq~Oxb}bKu~Oxb}bKt						100	147.133	147.133	N#Cc(cc1)ccc1C(O)=O	Yes	1	Yes
dmtD@@QImYVUZh@@@@ !Bb@I~@Hb}b@JHoXc|_c~HoXb}_c|						100	150.176	150.176	OC(CCc1ccccc1)=O	Yes	1	Yes
dmtD@@QIme\YZ`@`@@ !B|Ku~_?A||KwpoGy?|KwpoWy?|Kt						100	150.176	150.176	Cc1ccc(CC(O)=O)cc1	Yes	1	Yes
dmvL@DBURYf^xVjeZ@@ !Bu?sW_Wx@u?q~Oxc|u?q~@Gx@bGt						100	153.137	153.137	CN(C=CC=C1C(O)=O)C1=O	Yes	1	Yes
dmvL@BAIR[fVxVjjZcH@ !Bb@I~@Ha}tEJNwr[@UMo@F]mTXNh						100	157.168	157.168	CC(N(CCC1)[C@@H]1C(O)=O)=O	Yes	1	Yes
dmtDPITICiAIfVYa`Ha`@@ !B_c~H_]^}_c~H@gx?bGwWoWx@bKt						100	158.103	158.103	OC(c(c(F)ccc1)c1F)=O	Yes	1	Yes
dcnD@FADfyeXUgV``bD@@ !Bb@I~@Ha}bOq~Or[@bGvHoXBN_c~DU@						100	161.16	161.16	OC(c1c2[nH]ccc2ccc1)=O	Yes	1	Yes
dcLL@@RTfyed]ZBA`@@ !Bb@I~@Hb}bOq~Owx@bKvHo]\BbOq~Op						100	164.16	164.16	CC(c(cccc1)c1C(O)=O)=O	Yes	1	Yes
dcLB@@Q]R[e]nEh@I`@@ !Bb@I~@Hb}bOq~Oxb}bKu~Oxb}bOq~Op						100	166.132	166.132	OC(c(cc1)ccc1C(O)=O)=O	Yes	1	Yes
dcLB@@RUR[fVQujjfeLQH@ !Bb@I~@Hb}bOq~Owx@bKvHo]\BbOq~Op						100	170.163	170.163	OC([C@H](CC=CC1)[C@H]1C(O)=O)=O	Yes	1	Yes
dknD@CADfue]eVf@BpHr@ !Bb@I~@Hb}b@JHoXc|_c~HoXb}_c~HoXb}						100	173.171	173.171	N#Cc1ccc(/C=C/C(O)=O)cc1	Yes	1	Yes
dklLPLtpdDdDfvUvFZh@I`@@ !B|Ku~_?A||KwpoGy?|KwpoWy?|Kwp_Gy?						100	188.129	188.129	OC(c(cc1)ccc1OC(F)F)=O	Yes	1	Yes
dkLF@@PYt|bfbRbLZjffcJ@@ !Bu?sWoWx@upJH@m]}bGwW?Gx?bOq~@Ha}						100	190.15	190.15	OC(CCC(CC(O)=O)C(O)=O)=O	Yes	1	Yes
dknDpItpdDdLdLbdLRTLFZh@I`@@ !Bo]_W?GwWbKvH?Gx?bKvH_Wx?bOq~@Ha}						100	191.108	191.108	OC(c1nccc(C(F)(F)F)c1)=O	Yes	1	Yes
dg\LpBNpdDdLdLbdJbRrdkUP@S@@@ !B_K^woWrw|Gspo_B|_g?po_B}_g?po_A|_g|						100	206.119	206.119	OC(c(cc1)ccc1OC(F)(F)F)=O	Yes	1	Yes
didL@@PdfyWaZjjcB@@	C1CCOC(C1)C(=O)O	C6H10O3			YES	100	130.142	130.142	OC(C1OCCCC1)=O
dknDpJtpdDdLdLbdLRTtEZh@a`@@	C1=CC(=NC(=C1)C(F)(F)F)C(=O)O	C7H4F3NO2			YES	100	191.108	191.108	OC(c1cccc(C(F)(F)F)n1)=O			Yes
