# Supplementary material for: Design and synthesis of a chemically diverse, lead-like DNA-encoded library from sequential amide coupling
Source: RSC Med Chem. 2025 Jul 29;16(10):4774–80. doi: 10.1039/d5md00350d (PMC12333441; doi:10.1039/d5md00350d)
Supplement: MD-016-D5MD00350D-s004 [file MD-016-D5MD00350D-s004.txt]

Structure of SMILES [idcode]	Product %	Smiles	300k library	Validation Set 1	3M Library
e`RXB@@L@DIelbbTRRbtTTRRTTVr\aegaVsQswsUUUPAP@C@AP@@@	0	OC(C(CC1)(CCN1C(OCC1c(cccc2)c2-c2c1cccc2)=O)c1ccccc1)=O	Yes	1
ejYXJ@@L@DMCKlbbRTTTRbabRRRvjRbR\BjVzvfNqIZjjf`@@@@J`@`BBa@@	0	OC([C@H](Cc(cc1)ccc1OCc1ccccc1)NC(OCC1c(cccc2)c2-c2c1cccc2)=O)=O	Yes	1
fmo`P@L@PgNQQIJJJIQQQYIWVJxKYcVuTEP@C@@A@@@	10	OC(c(cccc1)c1NC(OCC1c(cccc2)c2-c2c1cccc2)=O)=O	Yes	1
ehZTJ@@LE`DMC@\bbRTTTRbabRRbVrj\BjvzNFV^~Zjjf`BP@H@JBHJD@@ !B?g~w?Xc}mpJH@k_}?`BH?\?RL[~w@h`Bb@HknvU`wyeTn}CMShC_im~fYQ}eGuRDFa?@ifU`UKo@f\BYFa|ZGp	25<NL>30	OC([C@H](Cc1c[nH]c(cc2)c1cc2O)NC(OCC1c(cccc2)c2-c2c1cccc2)=O)=O	Yes	1
fakaP@L@PhL\bbRRbbbfbRQqgY[WkUUU@C@@PPx`@ !B?`BH@k\BbGvw_X`BmpKPsTz@?`Bw_URDFa?@ibnDmpK~_|BYpIdZXAi`Fa|ka@	0<NL>89<NL>0	O[C@@H](CNC(OCC1c(cccc2)c2-c2c1cccc2)=O)C(O)=O	Yes	1
few`P@L@QYvQQJIQJJKQRiIYW`ijOlvjjjf`@@B`aR`@ !BbOw~_xc|mwvH?_x@?g?~_xc|b@IgTqaSmwvH__x@Fa?_ifT_pJXknrn{UKmTn}~fpJX	90<NL>0	OC(C(CCCC1)N1C(OCC1c(cccc2)c2-c2c1cccc2)=O)=O	Yes	1
fco`r@NPPkQk@BLddNTRbeRbbbRRrR}WOZuUSMU@@@DDFH@ !Bb@Jw_PJw_X`@?`Jw@Oy}mpJw_?xBm?vw@OxBmpC~KF\lFF@Zf]}`YYg@aBnDJxQTaERYwyg@	96<NL>10	CS(CC[C@@H](C(O)=O)NC(OCC1c(cccc2)c2-c2c1cccc2)=O)(=O)=O	Yes	1
ek`TB@@LD`DMCLbbRTTTRbabRRRv\BjVzvfNZjjf`@@@@HBBa@@ !B?g~w?Xc}mpJH@k_}?`BH?\?RL[~H@k\Bb@HknvU`wyeTn?x@bOw_im~fYQ}eGx`Bb@IeXER{bGt	37<NL>90	OC([C@H](Cc1ncccc1)NC(OCC1c(cccc2)c2-c2c1cccc2)=O)=O	Yes	1	Yes
fmwaR@FPdkQ`AFRSYQJJUJJJIIKQrvXumUTsUP@@AABb@@ !B?g~w@h`Bmwvw@k]}?`Bw@k\Bb@K~@K]}mpJw_\?RL[|knvU`wyeTn}~fwzYeGvT_YVATnp	100<NL>30	CS(CC[C@@H](C(O)=O)NC(OCC1c(cccc2)c2-c2c1cccc2)=O)=O	Yes	1
fc `P@L@Po^QQIJJIJJKIIKXpt[^svhvjjj`B@HIj@@@ !BbOw~_x`Bmww~@Oy?mpJH@f]SFEO~@Ox@Fa?_ifT_pJZH@bn{J{mTnuR{?`C_ilBfb@JH__x@	76<NL>60	OC(CC(CC1)CCC1NC(OCC1c(cccc2)c2-c2c1cccc2)=O)=O	Yes	1	Yes
ek`XJ@@L@DNaidfUYeYfuUgsHkOBefmfj`h@@`BXH`@@@ !BbOw~_x`Bmww~@Oy?b@Jw@f]SFEO~@Ox@Fa?_ifT_pJZw@h`BJ{lknuR{UKo~@Ox@bGw_ilBfb@H	69<NL>90	COc(ccc(NC(OCC1c(cccc2)c2-c2c1cccc2)=O)c1)c1C(O)=O	Yes	1	Yes
e`RXBH@MGO@h`@cIEDdemDhiThhhddmaQqHtMl}]}PHQULuT@@@QA@i@@ !B?K__fRn{pIdqoqh_Fa~w?\BYmpJw?_x@mpJw@h`B?`Bw?[\Bm?wOtcF?J{meXM~YUKo_im~fYQ}eGvU`UKl	64<NL>95	OC([C@@H](Cc1csc2c1cccc2)NC(OCC1c(cccc2)c2-c2c1cccc2)=O)=O	Yes	1	Yes
fewaP@L@QYwlbbTRbTTrbeRRteAST_YmUUUM@@@E@bbU@@ !BbOw~_xc|mwuN`MCM?g~{ULBfUHQgTqaSGvVfpH@qFa?_ifT_pJXknrn{UKmTn}~fpJX	100<NL>70	O[C@H](C[C@H]1C(O)=O)CN1C(OCC1c(cccc2)c2-c2c1cccc2)=O	Yes	1
fi{aP@L@QhulbbRTTTRbaRRv\DoVcZjjf`B@@`aQ@@ !B?g~w_Xa}mpJH@k]}?`BH_\?RL[~w@h`Bb@HknvU`wyeTnxa}wz[_ifT_YQ}eXER{	95<NL>65<NL>95	COC[C@@H](C(O)=O)NC(OCC1c(cccc2)c2-c2c1cccc2)=O	Yes	1	Yes
fc aP@L@Qhr\bbRTTTRbabRRRs`uWwXymUUSPAHAPPLJT@@ !B?g~w?Xc}mpJH@k_}?`BH?\?RL[~H@k\Bb@HknvU`wyeTntz@tLw_im~fYQ}eG|BfUHQeXER{	n/a<NL>90	OC(C(Cc1ccco1)NC(OCC1c(cccc2)c2-c2c1cccc2)=O)=O	Yes	1	Yes
e`\TF@@LC@DMNgolbbRTTTtTtRRTbbsegaQsUwVsUUTpAPAUPMAHTII@@	90	C[C@@H](C(N1C(C)(C)OC[C@H]1C(O)=O)=O)NC(OCC1c(cccc2)c2-c2c1cccc2)=O	Yes	1	Yes
eodTB@@LG`DMCLbbRTTTRbabRRRvj\BjVzvfNZjjf`@@@@K`HJD@@ !B?g~w?Xc}mpJH@k_}?`BH?\?RL[~H@k\Bb@HknvU`wyeTnxc}?`C_im~fYQ}eGx`Bb@IeXER{?`BH@h`B	86<NL>95	N#Cc1ccc(C[C@@H](C(O)=O)NC(OCC2c(cccc3)c3-c3c2cccc3)=O)cc1	Yes	1	Yes
fmoPP@LF@bZtfVUYyeUWzQk^svhvjjj`B@HFh@@@ !BbOw~_xc|mww~@Hc}?g~H@hc|YuLXTxa}Fa?_ifT_pJZH@bn{J{mTnuR{bGw_ilBf?g~H@`	88<NL>95	OC(CN(CC1)CCN1C(OCC1c(cccc2)c2-c2c1cccc2)=O)=O	Yes	1	Yes
fa{`P@L@PZvQQIJQQPqPiIXTgArvoVjjjX@@@h@@@ !BbOw~_xc|mwvH?_y?mGaU[{PGYuLXTuTPPJdZG}~fYQ?@ibn{J{mTnuR{wz[@i`	85<NL>100<NL>95	OC(C1(CC1)NC(OCC1c(cccc2)c2-c2c1cccc2)=O)=O	Yes	1	Yes
fmo`P@L@PZvQQIJQQQIQPyI[^JEKYcVuUUST@P@E@@@ !BbOw~_xc|mww~@Oy?PJd?jRhPYuLXTriomGbK^HmxFa?_ifT_pJXjDBn{J{mTnuR{wz[@i`	93<NL>95	OC(C1(CCCCC1)NC(OCC1c(cccc2)c2-c2c1cccc2)=O)=O	Yes	1	Yes
ek`XB@@L@DGOLbbTRRbbbbbQRRvBRjVzvfNZjjhF@@@@H@@@ !B?K_}mpC~_?xBb@Jw_[\@?gvwosGRspJw@h`Bmw?~f]~{UKlkXFT@?`C~GvT_YZ[_im|BbKmTXFT	94<NL>95	OC(CN(Cc1ccccc1)C(OCC1c(cccc2)c2-c2c1cccc2)=O)=O	Yes	1	Yes
fegaP@L@QhulbbRTTTTTTNRVwhuGv[UUTu@D@A@bbD`@ !B?g~w_Xa}mpJH@k]}?`BH_\?RL[~w@h`Bb@K~_rn{YVC_fUR{bGw_im~fYQ}eGvU`UKl	94<NL>95	C[C@H]([C@@H](C(O)=O)NC(OCC1c(cccc2)c2-c2c1cccc2)=O)OC	Yes	1	Yes
fns`P@L@QhvQQIJJJZJEIKV|fiVmUUS@@@DDJH@	95<NL>95	C[C@@H](C(O)=O)NC(OCC1c(cccc2)c2-c2c1cccc2)=O	Yes	1	Yes
fns`P@L@QxNQQIIQJJJIIGZlfiVmUUP@p@D@@@	95<NL>95	OC(CCNC(OCC1c(cccc2)c2-c2c1cccc2)=O)=O	Yes	1	Yes
fasaP@L@Qhw\bbTRtTTTJRVEoIjUkUUTp@@A@@@	95	CN(CC(O)=O)C(OCC1c(cccc2)c2-c2c1cccc2)=O.O	Yes	1
fak`P@L@PZvQQIJQQPqPiIYp\mkujjjf@@@H@@@	95<NL>95	CC(C)(C(O)=O)NC(OCC1c(cccc2)c2-c2c1cccc2)=O	Yes	1	Yes
fig`P@L@QYvQQJIQJJFJEIKRUzI^mFuUUTp@@APPh`@	95<NL>95	OC([C@H](CCC1)N1C(OCC1c(cccc2)c2-c2c1cccc2)=O)=O	Yes	1	Yes
fig`P@L@QENQQJIIQZJJIIGBe[q^mFuUUT@L@APPEP@	95	OC(C(CC1)CN1C(OCC1c(cccc2)c2-c2c1cccc2)=O)=O	Yes	1	Yes
fi{`P@L@QtZSJkKLjj ZmFnVmUUPA@DCP@@@	95<NL>95	OC(CCCCNC(OCC1c(cccc2)c2-c2c1cccc2)=O)=O	Yes	1	Yes
fi{`P@L@QhvQQIJJJJJJMIK^bWkQmUUST@@@PPh`@	95<NL>95	CC(C)[C@@H](C(O)=O)NC(OCC1c(cccc2)c2-c2c1cccc2)=O	Yes	1	Yes
fmo`P@L@QMZSJlrlsjk|ZMoY{T[UPT@@@DCD@@@	95	OC(c(cc1)ccc1NC(OCC1c(cccc2)c2-c2c1cccc2)=O)=O	Yes	1	Yes
fmo`P@L@QtZSJlrlsZk^YMoEfu[UPT@A@@pD@@@	95	OC(c1cccc(NC(OCC2c(cccc3)c3-c3c2cccc3)=O)c1)=O	Yes	1	Yes
fcoPR@BVaa^pQBBrrkOLjj JlxIQmfuUUT@PA@u@@@	95	OC(CN(CC1)CCN1C(OCC1c(cccc2)c2-c2c1cccc2)=O)=O.Cl	Yes	1
fc `P@L@QYvQQIJJJJJJIEIK[tRsZl^vjjhF@@@@HBEH@	95	OC([C@H](c1ccccc1)NC(OCC1c(cccc2)c2-c2c1cccc2)=O)=O	Yes	1	Yes
fc `P@L@Po^QQIIQQQQIII[Xpshmsvhvjj`@@@@Ih@@@	95	OC(c1ccc(CNC(OCC2c(cccc3)c3-c3c2cccc3)=O)cc1)=O	Yes	1	Yes
fc `P@L@Po^QQIIQQQQIII[Xpshmsvhvjjj@J@HIj@@@	95	OC(C1CCC(CNC(OCC2c(cccc3)c3-c3c2cccc3)=O)CC1)=O	Yes	1	Yes
ek`XB@@L@DMCLbbRTTTRbabRRRv\BjVzvfNZjjf`@@@@HBBa@@	95	OC([C@H](Cc1ccccc1)NC(OCC1c(cccc2)c2-c2c1cccc2)=O)=O	Yes	1	Yes
egdXB@@L@DKGLbbTRbTTRTTJRRVrgdVSVpqrusUUUSP@@@@DAAP`@	95	OC([C@H](Cc1c(C2)cccc1)N2C(OCC1c(cccc2)c2-c2c1cccc2)=O)=O	Yes	1	Yes
eghXBH@ICKGO@ICHhhdcDhiThhhddlqpTuL]m]@PUSMU@@@AA@H`@	95	OC([C@H](Cc(cccc1)c1F)NC(OCC1c(cccc2)c2-c2c1cccc2)=O)=O	Yes	1	Yes
eodXJ@@L@DMCKLbbRTTTRbaRRRvaR\BJFZfn^Zjjf`B@H@@`HJD@@	95	OC([C@H](COCc1ccccc1)NC(OCC1c(cccc2)c2-c2c1cccc2)=O)=O	Yes	1	Yes
ehVTB@@L@`DKGLbbTRbTTRTTJRRRVrT|brjZFnV^~AZjjjZ`B`@@A`BBa@@	95	OC([C@H](Cc1c(C2)[nH]c3c1cccc3)N2C(OCC1c(cccc2)c2-c2c1cccc2)=O)=O	Yes	1	Yes
few`P@L@QYvQQJIQJJKQRiIYW`ijOlvjjjf`@@B`aQ@@ !BbOw~_xc|mwvH?_x@?g?~_xc|b@IgTqaSmwvH__x@Fa?_ifT_pJXknrn{UKmTn}~fpJX	96<NL>95	OC([C@H](CCCC1)N1C(OCC1c(cccc2)c2-c2c1cccc2)=O)=O	Yes	1	Yes
fig`R@L\EIP@cIDdeELUEEDdelD}DoVcjjYjh@@@hHDP@ !BwydBmsF?J{nw?Z[_m?s~_{lkXFVw__y?YuLXTqh_wzYeG|BfJ{lknuR{UKo_ilBf	96<NL>95	OC([C@H](CSC1)N1C(OCC1c(cccc2)c2-c2c1cccc2)=O)=O	Yes	1	Yes
fmo`P@L@QMZSKJl|rjk}HuoY{T[UUUPA@DCT@@@ !BbOw~_xc|mww~@Hc}?g~H@hc|YuLXTxa}Fa?_ifT_pJZH@bn{J{mTnuR{bGw_ilBf?g~H@`	96<NL>95	OC(CC(CC1)CCN1C(OCC1c(cccc2)c2-c2c1cccc2)=O)=O	Yes	1	Yes
ekhXB@@L@D@hlbbTRbbbRfbbjRvDt|ZRJFvVNZj`j`X@@@H``Xh@@ !BbOw~_xc|mwuN`MCM?g?@ibnDim}TaF]SFELZXAi`XFV{Jqh_wzYeG|BfJxPknrn{UKmTn}~fpJX	96<NL>95	OC(C(C1)N(C(OCC2c(cccc3)c3-c3c2cccc3)=O)c2c1cccc2)=O	Yes	1	Yes
few`P@L@PZvQQIJQQQIQQiIYw`ijOlvjjjZ`@@B`@@ !BbOw~_xc|mww~@Oy?`CF?LZ[@YuLXT}KOKAcMtK_|Fa?_ifT_pJXknrn{UKmTn}~fpJX	97<NL>95	OC(C1(CCCC1)NC(OCC1c(cccc2)c2-c2c1cccc2)=O)=O	Yes	1	Yes
ek`XB@@L@DMCLbbRTTTRbabRRRv\BjVzvfNZjjf`@@@@HBBb`@ !B?g~w?Xc}mpJH@k_}?`BH?\?RL[~H@k\Bb@HknvU`wyeTnxc}?`C_im~fYQ}eGx`Bb@IeXER{?`@	97<NL>95	OC(C(Cc1ccccc1)NC(OCC1c(cccc2)c2-c2c1cccc2)=O)=O	Yes	1	Yes
e`RTB@@LE`DMCLbbRTTTRbabRRbVrk`UVwQprswsUUTt@R@A@AADEB@@ !B?g~w?Xc}mpJH@k_}?`BH?\?RL[~w@h`Bb@HknvU`wyeTn}CMShC_im~fYQ}eGuRDFa?@ifU`UKo@f\BYFa|	97<NL>95	OC([C@H](Cc1c[nH]c2c1cccc2)NC(OCC1c(cccc2)c2-c2c1cccc2)=O)=O	Yes	1	Yes
fa{`P@L@PFNQQJIZIQQQIHy`cNrvoVjjj@F@@h@@@ !BbOw~_xc|mwuzHB@E?g|`AV]SFENH@ah_wzYeG|Bf?`BH_Rn{J{mTnuR{wz[@i`	95<NL>99<NL>95	OC(C(C1)CN1C(OCC1c(cccc2)c2-c2c1cccc2)=O)=O	Yes	1	Yes
few`P@L@PwjSKJl|rjl|cV}d]YmUUU@D@LE@@@ !BbOw~_xc|mww~@Hc}?g~H@hc|YuLXTxa}Fa?_ifT_pJZH@bn{J{mTnuR{?`BH_]~fpJX	100<NL>95	OC(C(CC1)CCN1C(OCC1c(cccc2)c2-c2c1cccc2)=O)=O	Yes	1	Yes
few`P@L@QhvQQIJJJIQPqIHypTyjOlvjjih@h@B`aQ@@ !B?g~w?Xc}mpJH@k_}?`BH?\?RL[~H@k\Bb@HknvU`wyeTnpC~@hc_im~fYQ}eGvU`UKl	100<NL>95	OC([C@H](CC1CC1)NC(OCC1c(cccc2)c2-c2c1cccc2)=O)=O	Yes	1	Yes
few`P@L@PgNQQJIIQSQQSIHzUgAjOlvjjjh@X@B``J@@ !BbOw~_xc|mwvH?_x@?g~H?H`BYuLXTxc}?`@ZG}~fYQ?@ioy?bOpknrn{UKmTn}~fpJX	100<NL>95	OC([C@@H](CCC1)CN1C(OCC1c(cccc2)c2-c2c1cccc2)=O)=O	Yes	1	Yes
fewaP@L@PYN\bbTRRbfbfbRQtcNCT_YmUUUP@p@EA@U@@ !BbOw~_xc|mww~@Hc}?g~H@hc|YuLXTxa}?`@ZG}~fYQ?@ik\Bb@Hknrn{UKmTn}~fpJX	100<NL>95	OC(C(C1)OCCN1C(OCC1c(cccc2)c2-c2c1cccc2)=O)=O	Yes	1	Yes
eodXJ@@L@DMCKlbbRTTTRbabRRRvj\BjVzvfNZjjf`@@@@J`HJH@@ !B@h`@?ovH@k]??`C~_[]}bBqgKAa??`Jw_?y`Fig_XFVYpGvw_XbDJxPkaERDUG?~_?zYwyg@_Xa??ovH	100<NL>95	COc1ccc(C[C@H](C(O)=O)NC(OCC2c(cccc3)c3-c3c2cccc3)=O)cc1	Yes	1	Yes
e`RTB@@LE`DMCLbbRTTTRbabRRbVrk`UVwQprswsUUTt@R@A@AADED@@ !B?g~w?Xc}mpJH@k_}?`BH?\?RL[~w@h`Bb@HknvU`wyeTn}CMShC_im~fYQ}eGuRDFa?@ifU`UKo@f\BYFa|	100<NL>95	OC([C@@H](Cc1c[nH]c2c1cccc2)NC(OCC1c(cccc2)c2-c2c1cccc2)=O)=O	Yes	1	Yes
emPxBH@KFnmc`@`haHaDaHRDaDQDQDaLsHEDaHRDQDS@adibeh\VYQUZj`@J@@f@Zj@@@@HHFH@@	0	OC([C@@H](CSC(c1ccccc1)(c1ccccc1)c1ccccc1)NC(OCC1c(cccc2)c2-c2c1cccc2)=O)=O		1
ecXxBH@KNack`@`haHaDaHRDaDQDQHRDsLbTRDaHQDQLBfRVJvQIyUeujj@@h@Bf@Zj@@@@HHFD@@	0	CN([C@@H](CSC(c1ccccc1)(c1ccccc1)c1ccccc1)C(O)=O)C(OCC1c(cccc2)c2-c2c1cccc2)=O		1
fc pP@LIfAFcYEDdhhheECDddegAjonqsZjjf`BPA``hTP@ !B?g~w?Xc}mpJH@k_}?`BH?\?RL[~H@k\Bb@HknvU`wyeTntz@tLw_im~fYQ}eG|BfUHQeXER{	0	OC([C@H](Cc1c[nH]cn1)NC(OCC1c(cccc2)c2-c2c1cccc2)=O)=O
ed^TB@@LH`DO`\bbTRtTTTVRRVqbbTS@adUgfWUPstKUUUPA@DDDCEP@@@ !Bb@JH__x@b@J[iJRdbGvdiMCRSk~[iJRdUKlZXLBYJ{ndiLBfpJXZGqh_?`@ZXBn{b@K~@Ha}mpJH@h`Bmww~@Ha}	5	OC(c1c(CN(C2)CC2(C2)CN2C(OCC2c(cccc3)c3-c3c2cccc3)=O)cccc1)=O			Yes
figaP@L@QjJ\bbTRtTTTtRRNXJwb}ZMjjjh@X@B`@@	5	OC(C1)(CN1C(OCC1c(cccc2)c2-c2c1cccc2)=O)C(O)=O
fi{`Q@NTYIPIADadTfbJfRbbbRRwhezt]TuMU@@@D@@@	5	OC(C(CNC(OCC1c(cccc2)c2-c2c1cccc2)=O)(F)F)=O		1
ek`TB@@LA`DMCLbbRTTTRbabRRRv\BjVzvfNZjjf`@@@@HBBa@@ !B?g~w?Xc}mpJH@k_}?`BH?\?RL[~H@k\Bb@HknvU`wyeTn?x@bOw_im~fYQ}eGx`Bb@IeXER{bGt	20	OC([C@H](Cc1cnccc1)NC(OCC1c(cccc2)c2-c2c1cccc2)=O)=O
fi{aP@L@QhulbbRTTTTTTZRV}DoVcZjjfh@@@`QQBP@	20	C[C@H]([C@@H](C(O)=O)NC(OCC1c(cccc2)c2-c2c1cccc2)=O)O
fegQP@LY@cQdyEDdhhheECDdcgAjOlvjjih@X@BBEH@ !B?g~w_Xa}mpJH@k]}?`BH_\?RL[~w@h`Bb@HknvU`wyeTn?x@bGw_im~fYQ}eGvU`UKl	26	NC(C[C@H](C(O)=O)NC(OCC1c(cccc2)c2-c2c1cccc2)=O)=O
ehZXB@@L@DGolbbTRRbbTTTJRTRvbl\|bZNFnvAZjjjh@@@`Ab`@@@	29	OC(c1c(C(CCCC2)CN2C(OCC2c(cccc3)c3-c3c2cccc3)=O)cccc1)=O			Yes
eolXB@@L@DNalbbTRbTTRbbbLrRnT\|ZRJVnN^Zj`jHh@F@@bBAQ@@ !Bb@JH__x@b@Jw@h`BbGw~@K]}?`CPtdz?mpJH@k\Bb@JH_UR{FfC@fRn{m?vH__x@pJ[@iah_Fa|ZXBn{	29	C[C@](C1)(CN(C(OCC2c(cccc3)c3-c3c2cccc3)=O)c2c1cccc2)C(O)=O			Yes
eolXJ@@L@DDkgdfUYfVYgU{~lR\BJVZvFNZjj``B@@`FhBBa@@ !B?g~H?[_}b@Jw@hc}mww~@MCRSk~w@oy?mpITnqi`pIdkn?x@mwvw?\BfpJXZGqh_mpK~_qi`J{nw?_x@	31<NL>54	OC(c1cccc2c1OCC[C@@H]2NC(OCC1c(cccc2)c2-c2c1cccc2)=O)=O			Yes
egdXB@@L@DCklbbRTTRTTRRRRVufaegaTsRwPsUUUP@@@@SDAAP`@ !B?g~H?[_}b@Jw@hc}s|tq`MCRSk|kaM~fUKlZXLBYJ{m??ovHpJ[@iah_Fa?}bG?~Ff@knw?~?[_}b@	33	OC(c1cc(C[C@H](C2)NC(OCC3c(cccc4)c4-c4c3cccc4)=O)c2cc1)=O			Yes
ek`XJ@@L@DMIelbbRTTTRbbRRRLVlr\BZvFNZjBh@BH@XB@@@ !Bm?w~_{\BbGw~@Oy?b@Jw@f]SFENH__x@?`@ZG}~fYQ?@ih`BmpJw@bn{J{mTnuR{?`Bw_]~fpJX	33	COc(ccc(C(O)=O)c1)c1NC(OCC1c(cccc2)c2-c2c1cccc2)=O
eolXB@@L@DMcdfVVVYyemWoT\|JBRFnV^Zj`jH@B`A`bBAq@@ !Bb@JH__x@b@Jw@h`BbGw~@K]}?`CPtdz?mpJH@k\BUKlZXLBYJ{nw?_x@mpK@ilBfFa|ZGx`BmpHZXBn{	35	C[C@@](CC1)(C(O)=O)c(cccc2)c2N1C(OCC1c(cccc2)c2-c2c1cccc2)=O			Yes
egdXB@@L@DCklbbRTTRTTRRRRVufaegaTsRwPsUUUP@@@@SDAAQ@@ !B?g~H?[_}b@Jw@hc}s|tq`MCRSk|kaM~fUKlZXLBYJ{m??ovHpJ[@iah_Fa?}bG?~Ff@knw?~?[_}b@	37	OC(c1cc(C[C@@H](C2)NC(OCC3c(cccc4)c4-c4c3cccc4)=O)c2cc1)=O			Yes
egdXB@@L@DFnlbbTRbTRTTTVfRUpbceTVTqvusUTEPT@C@@QA@h`@	39	C[C@](C1)(C(O)=O)c(cccc2)c2N1C(OCC1c(cccc2)c2-c2c1cccc2)=O		1	Yes
egdXB@@L@DCklbbTRtRbbbRRRvjc@acfPuTwRsUUU@@@@@ST@@@@ !Bb@JH?_x@b@J[iJRdbOvdiMCRSk?~@ER{FfC@fRn{mpJH@lBfpJXZGqh_?`C~@Ai`J{nH@ox@mpJH@`	42	OC(c1ccc(C(C2)CN2C(OCC2c(cccc3)c3-c3c2cccc3)=O)cc1)=O			Yes
eghXJ@@L@DMCKlbbRTTTRbabRRRvk`URwVtqsUUTt@@@@APDED@@	42	OC([C@@H](Cc(cc1)ccc1O)NC(OCC1c(cccc2)c2-c2c1cccc2)=O)=O
el^XBL@KHdlb`IABPpdLbdLRTrRbTtjTTTRRVDdl|fv^aAQj`@jjfZj@@@B``L`@	43	OC([C@H](Cc1c(C2)ccc(C(F)(F)F)c1)CN2C(OCC1c(cccc2)c2-c2c1cccc2)=O)=O			Yes
ehZXB@@L@DO`\bbTRRbfbbfRRRvcTdl\BjVzvfNZjjj`@@@@JZ`HAD@@	47	OC(Cc1cccc([C@H](CCC2)CN2C(OCC2c(cccc3)c3-c3c2cccc3)=O)c1)=O			Yes
eolXJ@@L@DMKGLbbRTTTTTTRJRRVr|brJZvFNn^ZjjiX@h@@@`BBb@@ !B?`Bw@h`Bm?vH?[\B?g~H@l?MLX@XTv]S?`BH?RnDYQ?_ieRDYQ|ZG}~YwyeeXFU`@k_}mvT_UHS}mpJw	48	OC([C@H](c1cc(cccc2)c2o1)NC(OCC1c(cccc2)c2-c2c1cccc2)=O)=O			Yes
e`RXB@@L@D@hlbbTRbTTRbbbbjRQwgRQPursqwsUUUPS@A@@APDED@@	49	OC(CN([C@H](CCC1)c2c1cccc2)C(OCC1c(cccc2)c2-c2c1cccc2)=O)=O			Yes
fi{aP@L@QhulbbRTTTTTTZRV}DoVcZjjfh@@@`QRB`@	50	C[C@@H]([C@H](C(O)=O)NC(OCC1c(cccc2)c2-c2c1cccc2)=O)O
fakaP@L@QhulbbRTTTRbeRRs`y[WkUUTt@@@PPh`@ !B@h`@?ovH@k]??`C~_[]}bBqgKAa??`Jw_?y`Fig_XFVYpHPkaBnDUHQTf]~Yp@	90<NL>23	OC[C@@H](C(O)=O)NC(OCC1c(cccc2)c2-c2c1cccc2)=O			Yes
egdXJ@@L@DKCklbbRTTTRbbVRRvqfec`VPuTwRsUUTD@@@@STAAP`@ !B?g~H?[_}b@Jw@hc}s|tq`MCRSk|kaFT_wzYTnqi`pIdkn}~Ywyg@ilBfFa|ZGvT_Ff@kn}~YYQ|ka@	58	OC(c1cc(OC[C@@H]2NC(OCC3c(cccc4)c4-c4c3cccc4)=O)c2cc1)=O			Yes
eodTJ@@DN@CK@hlbbRRbabrbLTTRRVhXjzVnN^ZjjijZh@@@hHJD@@	60	CC(C)(CNC(C1)=O)[C@@H]1N(CC(O)=O)C(OCC1c(cccc2)c2-c2c1cccc2)=O			Yes
ek`XB@@L@DMCLbbRTTTRbabRRRv\BjVzvfNZjjf`B`B`hJBa@@ !Boe~HoY^}bOrW?Hb}o`BWo]BRCi~W?Hc|e?qTfvi`pNdKfy^}o`C@qlCFZb}jKy_|e?qjX@n[o`@	60	OC([C@H](CC1CCCCC1)NC(OCC1c(cccc2)c2-c2c1cccc2)=O)=O			Yes
fak`P@L@PFNQQIJJKQQQIHxslmkujjj`A`@HHTP@	60	C[C@@H](CC(O)=O)NC(OCC1c(cccc2)c2-c2c1cccc2)=O
fi{aP@L@PjkTfUVYfuUgLyORcZjjh@`A``ap`@	60	OC(CC(O)=O)CNC(OCC1c(cccc2)c2-c2c1cccc2)=O
ekhXB@@L@DLblbbRTTTTTTTTJR^lj\Z|bFvVNZjjjh@Z`@J`PhgB@@ !B?aLBqWwE@mi}v`KE_\W~[KrF{nO~DwwZHtZ{IGJmeep\\Pvm@lU}qVxl^P@\CapNebNVHyY\CZt	61	OC([C@H](C1CCC2CC1)[C@@H]2NC(OCC1c(cccc2)c2-c2c1cccc2)=O)=O			Yes
fig`P@L@QUjSJkLsNjsjtYr^eFuUUPA@CAPHyEP@	62	OC([C@H]1[C@H](CNC(OCC2c(cccc3)c3-c3c2cccc3)=O)C1)=O
fmw`P@L@PZvQQJISQQQQPyI[ARvXumUUTu@D@A@bde@@ !B_c?W_Xa}u?rH?Gx?uwu~@Ha}t]~OTm\BbOrH@gx?gqeTvto[iVBH_ZUoiV~_Ii|fUMneX@	65	CC[C@@H](C)[C@H](C(O)=O)N(C)C(OCC1c(cccc2)c2-c2c1cccc2)=O			Yes
feg`P@L@PZvQQJISQQQQQiIXJZc{Mjjjfh@@@`aR@@ !B?`Bw@h`Bm?vH?_x@mpK~_x`Bs|tq`Hc}mww~@Hc}JxQeG}~fUHS_f]~YYVAeXFT_UHP	66	CC(C)[C@H](C(O)=O)N(C)C(OCC1c(cccc2)c2-c2c1cccc2)=O			Yes
fmw`P@L@PZvQQJISQQQQPyI[ARvXumUUTu@D@A@bbd`@ !B?g~w?Xc}mpJH@oy?m?w~@Hc}L[?Otk\BbOrH@oy?wyeTnrn{YVBH?VT_YQ?_im~fUKmeX@	66	CC[C@H](C)[C@@H](C(O)=O)N(C)C(OCC1c(cccc2)c2-c2c1cccc2)=O			Yes
fi{aP@L@QhulbbRTTTRbaRRv\DoVcZjjf`B@@`aR@@ !B_c?W_Xa}u?rH?M]}_`BH_]G_cuKW@hc|b@J_FUS[R}neXHa}iV~e[y|fgrYTvzU`	66	COC[C@H](C(O)=O)NC(OCC1c(cccc2)c2-c2c1cccc2)=O			Yes
e`RXB@@L@DKGLbbTRbTTVbaRRTVrJg`RSVpqswsUUUSPA@@@APBEB|P@ !Bb@JH__x@b@Jw@h`BbGvw?_x@?`CPtdz??g~w@h`BUKlZXLBYJ{o~@LBfpJXZGqh_mpJH@ai`J{o~@Ox@b@H	67	OC([C@H](C[C@H](CC1)c2ccccc2)N1C(OCC1c(cccc2)c2-c2c1cccc2)=O)=O			Yes
eolXBH@KMCO@`ICHhhdiCEULeEEDdefNEKJnekcghBBijZj@@@B`@@@	70	OC(C(C1)(CN1C(OCC1c(cccc2)c2-c2c1cccc2)=O)c(cccc1)c1F)=O			Yes
fi{aP@L@QhulbbRTTTTTTZRV}DoVcZjjfh@@@`QRBP@	70	C[C@H]([C@H](C(O)=O)NC(OCC1c(cccc2)c2-c2c1cccc2)=O)O
ehZTB@@LM`DCKLbbTRfbbTTLRRTRvU|bZNFnfv~AZjjih@d@B@BBHJD@@ !B?`Bw@h`Bm?vH?_x@mpK~_x`Bs|tq`Hc}mwvH?RnDYQ?_ieRDtMINo}~YwyeeXFU`UKlZXLBYYQ}TaLBfpJXZX@	74	CN([C@@H](Cc1c[nH]c2c1cccc2)C(O)=O)C(OCC1c(cccc2)c2-c2c1cccc2)=O			Yes
fegaP@L@QhulbbRTTTTTTNRVwhuGv[UUTu@D@A@bdE@@ !B_c?W_Xa}upJH@m]}_`BH_]G_cuKW@hc|b@I~Oy|YUMmKvzU`bGve[zUogrZ_IeS[iV@	74	C[C@@H]([C@H](C(O)=O)NC(OCC1c(cccc2)c2-c2c1cccc2)=O)OC			Yes
feg`P@L@QhvQQIJJJIQPqIHypZc{MjjjZ@J@@`aR@@ !B?g~w?Xc}mpJH@k_}?`BH?SF?s}Jw@hc|b@K_fUR{J{meXOx@bOueGvT_wz[_ieR{YV@	75	CC(C)C[C@H](C(O)=O)NC(OCC1c(cccc2)c2-c2c1cccc2)=O			Yes
feg`P@L@QhvQQIJJJJJJGIK[tZc{MjjjZ`B@@`QQBP@ !B?g~w?Xc}mpJH@k_}?`BH?SF?s}Jw@hc|b@K~_}~YUKlknvU`bOueGvT_wz[_ieR{YV@	75	CC[C@H](C)[C@@H](C(O)=O)NC(OCC1c(cccc2)c2-c2c1cccc2)=O			Yes
feg`P@L@QhvQQIJJJIQPqIHypZc{MjjjZ@J@@`aQ@@ !B?g~w?Xc}mpJH@k_}?`BH?SF?s}Jw@hc|b@K_fUR{J{meXOx@bOueGvT_wz[_ieR{YV@	76	CC(C)C[C@@H](C(O)=O)NC(OCC1c(cccc2)c2-c2c1cccc2)=O			Yes
fc `P@L@QhvQQIJJJJJJEIIK[tRsZl^vjjij@J@HJBED@ !B_c~H_]]}b@KW@ha}uwu~@MARcm}~O}\BupJH?ES[zfC@FTo[_`A~@L@fpB[j[~iob@KjXDo[	76	OC([C@H](C1CCCCC1)NC(OCC1c(cccc2)c2-c2c1cccc2)=O)=O			Yes
feg`P@L@QhvQQIJJJJJJGIK[tZc{MjjjZ`B@@`QRBP@ !B?`BH?K_|bOvw?Xc|?g~w?Dz@tLvH?[_}m?w~@LBfJxQTaAh_m?pZXAi`pIg@fRnDFa|	76	CC[C@H](C)[C@H](C(O)=O)NC(OCC1c(cccc2)c2-c2c1cccc2)=O			Yes
fc `Q@FRUYpIADadTfrbbrbLTTRRVIQI^kgnjjfij`@@B`@@	76	OC(CN(C(C1)CC1(F)F)C(OCC1c(cccc2)c2-c2c1cccc2)=O)=O			Yes
feg`P@L@QhvQQIJJJJJJGIK[tZc{MjjjZ`B@@`QRB`@ !B_c?W_Xa}upJH@m]}_`BH_]G_cuKW@hc|b@I~Oy|YUMmKvzU`bGve[zUogrZ_IeS[iV@	77	CC[C@@H](C)[C@H](C(O)=O)NC(OCC1c(cccc2)c2-c2c1cccc2)=O			Yes
eghXB@@L@DCKLbbTRfbbTTLRRRVwdSVpqrusUUUM@@@@@PDEB@@ !B_`CW@h`Bu{vHoWx@upI~Ox`BctwQ`Ha}u{vHoTnDiV~_IeRDbOq~Oy|YgqfeXJU`bKvHoZUoUHQ~Op	79	CN([C@@H](Cc1ccccc1)C(O)=O)C(OCC1c(cccc2)c2-c2c1cccc2)=O			Yes
eg`TJ@@LE`DMCClbbRTTTRbaRRRvJc`QPsTsUUTt@PAASPPTH@	80	CC(NCCCC[C@@H](C(O)=O)NC(OCC1c(cccc2)c2-c2c1cccc2)=O)=O			Yes
fi{`P@L@QENQQIIQRJJJEIGV|WkQmUUU@C@@P@@@	80	CC(C)(CNC(OCC1c(cccc2)c2-c2c1cccc2)=O)C(O)=O			Yes
fig`R@NTYIPICHiEEULeEEDdeb\}DoVcjfijh@@@h@@@	80	OC(C(C1)(CN1C(OCC1c(cccc2)c2-c2c1cccc2)=O)F)=O			Yes
eghXB@@L@DCKLbbTRfbbTTLRRRVwdSVpqrusUUUM@@@@@PDED@@ !B_`CW@h`Bu{vHoWx@upI~Ox`BctwQ`Ha}u{vHoTnDiV~_IeRDbOq~Oy|YgqfeXJU`bKvHoZUoUHQ~Op	82	CN([C@H](Cc1ccccc1)C(O)=O)C(OCC1c(cccc2)c2-c2c1cccc2)=O			Yes
e`RXJ@@L@DDgolbbRTTTRbbbRRVVqc`RUQRwQtusUUTD@PP@PMPDEB@@ !B?g~H?[_}b@Jw@hc}E~Mn@MCRSk|_Vl[_NyQTnqi`pIdkn{VPNzl{j{}IpJ[@iah_Fa?Fw|[_Ff@knsnkXBT	82	OC(c(cc1)cc2c1OCCC[C@@H]2NC(OCC1c(cccc2)c2-c2c1cccc2)=O)=O			Yes
eodXJ@@L@DMCKlbbRTTTRbabRRRvj\BjVzvfNZjjf`@@@@J`HJD@@ !B?`Bw@h`BmwvH_[\B?g~H@l?MLXBH?[]}bGtkaFT_wzYTaHc|?g?_f]~YYVAeXHa}bGueGuRD?g~H__y?	83	COc1ccc(C[C@@H](C(O)=O)NC(OCC2c(cccc3)c3-c3c2cccc3)=O)cc1			Yes
fmw`P@L@PZvQQJISQQJJFIIG^bvXumUUTt@T@AABd@@ !B_c~H_]]}b@KW@gx?bGu~@M]}tEJNw}\BbOsW?ES[zfC@FTo[uwu~@L@fpB[j[~iozfAKvp	83	CC(C)C[C@H](C(O)=O)N(C)C(OCC1c(cccc2)c2-c2c1cccc2)=O			Yes
eolXJ@@L@DO@jlbbTRbTRTTTTeRVv\jbrzNfnv^Zjjji`Bh@`jBBb@@ !B?`Bw@h`Bmww~@Ha}mpJw@h`Bb@KOsSF@?`C~@Ox@bGtkaFT_wzYTaH`BWpTEHM~YwyeeXFU`ARAeGuRD	83	OC(CN([C@H]1CC2(CCC2)OCC1)C(OCC1c(cccc2)c2-c2c1cccc2)=O)=O			Yes
fi{`P@L@PZvQQIJQQQZJUIK^bWkQmUUTt@@@PPiP@	85	CCC(C)(C(O)=O)NC(OCC1c(cccc2)c2-c2c1cccc2)=O			Yes
fig`P@L@QENQQIJJJZJJYIGBM[q^mFuUUT@L@APHiNP@	89	OC([C@@H](CC1)[C@@H]1NC(OCC1c(cccc2)c2-c2c1cccc2)=O)=O			Yes
feo`P@L@QYvQQJIQJJKQRiIZRe^Bfh~sZjjjZ@@@J`qQRbd@	90	OC([C@H]([C@H](C1)[C@H]1C1)N1C(OCC1c(cccc2)c2-c2c1cccc2)=O)=O			Yes
fig`P@L@QENQQIJJJZJJYIGBM[q^mFuUUT@L@APHhnH@	90	OC([C@H](CC1)[C@H]1NC(OCC1c(cccc2)c2-c2c1cccc2)=O)=O			Yes
eodXJ@@L@DMCClbbRTTTRbabRRRve\BjVzvfnZjjf`@@@@b`HJD@@ !B_`CW?Hc|u{vHo]\B_c~H@h}MtXBH_]^}bKuKaJUogrYTaHc|_c~_FY|YiVBeXHb}bKve[uRDbOq~Oxb}	93	COc1cccc(C[C@@H](C(O)=O)NC(OCC2c(cccc3)c3-c3c2cccc3)=O)c1			Yes
fmoaP@L@P[htfVUYV[UV\ugAKMjvjjjh@`A`hHV`@ !Bb@JH?_x@b@JODk@RbOwYpL[@tMINoppx\saTnqi`pIdknqJppJ[@iah_Fa?cZ@AnFf@knp	95	OC([C@@H](CC1)OCCN1C(OCC1c(cccc2)c2-c2c1cccc2)=O)=O			Yes
few`P@L@PNZSJkLsNjov`f\ei^mUUT@PA@u@cbC@@	95	OC([C@H]1C[C@@H](CNC(OCC2c(cccc3)c3-c3c2cccc3)=O)C1)=O			Yes
fns`P@L@QhvQQJIZJJJEIKV|fiVmUUS@@@D@@@	95	CN(CC(O)=O)C(OCC1c(cccc2)c2-c2c1cccc2)=O			Yes
fns`P@L@QhvQQIJJJZJEIKV|fiVmUUS@@@DDJT@@	95	CC(C(O)=O)NC(OCC1c(cccc2)c2-c2c1cccc2)=O
figaP@L@PZslbbRTbbbtTjRVd{tR}ZMjjjf`@@B`@@	95	OC(C1(COC1)NC(OCC1c(cccc2)c2-c2c1cccc2)=O)=O			Yes
ffc`P@L@PkVQQIIQQQPiIXshesUjji`@@B@@@	95	OC(CNC(OCC1c(cccc2)c2-c2c1cccc2)=O)=O			Yes
fa{`P@L@PZvQQJISQSQPiIYdgArvoVjjjX@@@hHTP@	95	OC([C@H](CC1)N1C(OCC1c(cccc2)c2-c2c1cccc2)=O)=O			Yes
fak`P@L@PVjSJkKLjkOjtVyzuUU@D@LD@@@	95	OC(CCCNC(OCC1c(cccc2)c2-c2c1cccc2)=O)=O			Yes
fak`P@L@PFNQQIIQQQQSIHxslmkujjj`A`@HH\P@	95	C[C@H](CNC(OCC1c(cccc2)c2-c2c1cccc2)=O)C(O)=O			Yes
fak`P@L@PZvQQJISQSQPiIYp\mkujjjf@@@HHTP@	95	C[C@@H](C(O)=O)N(C)C(OCC1c(cccc2)c2-c2c1cccc2)=O			Yes
fak`P@L@PFNQQIJJKQQQIHxslmkujjj`A`@HHTh@@	95	CC(CC(O)=O)NC(OCC1c(cccc2)c2-c2c1cccc2)=O			Yes
fak`P@L@PZvQQJISQSQPiIYp\mkujjjf@@@HHT`@	95	C[C@H](C(O)=O)N(C)C(OCC1c(cccc2)c2-c2c1cccc2)=O			Yes
fak`P@L@PFNQQIIQQQQSIHxslmkujjj`A`@HH\`@	95	C[C@@H](CNC(OCC1c(cccc2)c2-c2c1cccc2)=O)C(O)=O			Yes
fak`P@L@QhvQQIJJJIQRiIYp\mkujjjZ@@@HHTP@	95	CC[C@@H](C(O)=O)NC(OCC1c(cccc2)c2-c2c1cccc2)=O			Yes
fak`P@L@QhvQQIJJJIQRiIYp\mkujjjZ@@@HHT`@	95	CC[C@H](C(O)=O)NC(OCC1c(cccc2)c2-c2c1cccc2)=O			Yes
fig`P@L@QhvQQIJJJJJJMIKV]zI^mFuUUMP@@APPiP@	95	OC(C(C1CC1)NC(OCC1c(cccc2)c2-c2c1cccc2)=O)=O			Yes
fig`P@L@PZvQQIJQQQZJUIKR]zI^mFuUUSP@@AP@@@	95	OC(C1(CCC1)NC(OCC1c(cccc2)c2-c2c1cccc2)=O)=O			Yes
fig`P@L@QENQQIJQPjJJIIG\E[q^mFuUUT@L@AP@@@	95	OC(CC1(CC1)NC(OCC1c(cccc2)c2-c2c1cccc2)=O)=O			Yes
fig`P@L@QhvQQIJJJJJJMIKV]zI^mFuUUMP@@APPh`@	95	OC([C@H](C1CC1)NC(OCC1c(cccc2)c2-c2c1cccc2)=O)=O			Yes
fig`P@L@QENQQJIIQZJJIIGBe[q^mFuUUT@L@APPD`@	95	OC([C@@H](CC1)CN1C(OCC1c(cccc2)c2-c2c1cccc2)=O)=O			Yes
fig`P@L@QENQQIJJJZJJYIGBM[q^mFuUUT@L@APHiNH@	95	OC([C@H](CC1)[C@@H]1NC(OCC1c(cccc2)c2-c2c1cccc2)=O)=O			Yes
fig`P@L@QENQQIJJJZJJYIGBM[q^mFuUUT@L@APHhnP@	95	OC([C@@H](CC1)[C@H]1NC(OCC1c(cccc2)c2-c2c1cccc2)=O)=O			Yes
fi{`P@L@QENQQJIZJJJJYIGV|WkQmUUU@C@@PPDP@	95	CC(CN(C)C(OCC1c(cccc2)c2-c2c1cccc2)=O)C(O)=O			Yes
fi{`P@L@QhvQQIJJJIQPiI[NBWkQmUUSPA@@PPh`@	95	CCC[C@@H](C(O)=O)NC(OCC1c(cccc2)c2-c2c1cccc2)=O			Yes
feo`P@L@P{vQQJIQQQRqPiIZReZBfh~sZjjjf@@@J`qQLbh@	95	OC([C@H](C[C@@H]1[C@H]2C1)N2C(OCC1c(cccc2)c2-c2c1cccc2)=O)=O			Yes
fc `P@L@QhvQQIJJJIQPqIIIYpZk{l\vjjih@h@hHJED@ !B?`BH@k\BbGvw_X`BmpK~_}CMShC~@K]}m?uTaAh_pJXkaL?RL[?@f\BYFf@ZXBn{wydZGrnD	95	OC([C@H](CC1CCCC1)NC(OCC1c(cccc2)c2-c2c1cccc2)=O)=O			Yes
fmoaP@L@P[htfVUYV[UV\ugAKMjvjjjh@`A`hHVP@ !Bb@JH?_x@b@JODk@RbOwYpL[@tMINoppx\saTnqi`pIdknqJppJ[@iah_Fa?cZ@AnFf@knp	95	OC([C@H](CC1)OCCN1C(OCC1c(cccc2)c2-c2c1cccc2)=O)=O			Yes
eolXJ@@L@DMKGLbbRTTTTTTRJRRVr|brJZvFNn^ZjjiX@h@@@`BBa@@ !B?`Bw@h`Bm?vH?[\B?g~H@l?MLX@XTv]S?`BH?RnDYQ?_ieRDYQ|ZG}~YwyeeXFU`@k_}mvT_UHS}mpJw	95	OC([C@@H](c1cc(cccc2)c2o1)NC(OCC1c(cccc2)c2-c2c1cccc2)=O)=O			Yes
ehVXB@@L@DO`\bbTRtTTTVRRVtJVTXDLbl|rzjFNnZjjj@H@`@BZh@@@ !Bb@JH__x@b@J[iJRdbGvdiMCRSk~[iJRdUKlZXLBYJ{ndiLBfpJXZGqh_?`@ZXBn{mpJH@ox@?`BH@ox@mpJH@`	95	OC(c1ccc(C(C2)CC2(C2)CN2C(OCC2c(cccc3)c3-c3c2cccc3)=O)cc1)=O			Yes
eolXJ@@L@DO@jlbbTRbTRTTTTeRVv\jbrzNfnv^Zjjji`Bh@`jBBa@@ !B?`Bw@h`Bmww~@Ha}mpJw@h`Bb@KOsSF@?`C~@Ox@bGtkaFT_wzYTaH`BWpTEHM~YwyeeXFU`ARAeGuRD	95	OC(CN([C@@H]1CC2(CCC2)OCC1)C(OCC1c(cccc2)c2-c2c1cccc2)=O)=O			Yes
e`RXJ@@L@DDgolbbRTTTRbbbRRVVqc`RUQRwQtusUUTD@PP@PMPDED@@ !B?g~H?[_}b@Jw@hc}E~Mn@MCRSk|_Vl[_NyQTnqi`pIdkn{VPNzl{j{}IpJ[@iah_Fa?Fw|[_Ff@knsnkXBT	95	OC(c(cc1)cc2c1OCCC[C@H]2NC(OCC1c(cccc2)c2-c2c1cccc2)=O)=O			Yes
fi{`P@L@QhvQQIJJJIQPiI[NBWkQmUUSPA@@PPi@@	95	CCC[C@H](C(O)=O)NC(OCC1c(cccc2)c2-c2c1cccc2)=O			Yes
feo`P@L@PwjSKKsLsjl{AZM[vQufuUUT@P@pUACU@@	95	OC(C(C1)C1(C1)CN1C(OCC1c(cccc2)c2-c2c1cccc2)=O)=O			Yes
fig`P@L@QUjSKKrsJjslDYr^eFuUUPA@CAP@@@	95	OC(CC(C1)CN1C(OCC1c(cccc2)c2-c2c1cccc2)=O)=O			Yes
feo`P@L@PwjSKJl|rjlxiRM[vQufuUUT@P@pUA`TdcH@	95	OC([C@@H]1[C@@H](C2)[C@H]1CN2C(OCC1c(cccc2)c2-c2c1cccc2)=O)=O			Yes
fi{`P@L@QENQQIJQQFJJIIGV|WkQmUUU@C@@P@@@	95	CC(C)(CC(O)=O)NC(OCC1c(cccc2)c2-c2c1cccc2)=O			Yes
fig`P@L@QENQQJIZJJJJYIGLE[q^mFuUUT@L@AP@@@	95	CC(C1)(CN1C(OCC1c(cccc2)c2-c2c1cccc2)=O)C(O)=O			Yes
feo`P@L@PgNQQJIIQSQQSIHxTiV\Fh~sZjjj`A`@J`PJRP@	95	OC([C@@](C1)(C2)[C@H]1CN2C(OCC1c(cccc2)c2-c2c1cccc2)=O)=O			Yes
fig`P@L@QUjSJkLsNjsjtYr^eFuUUPA@CAPHxeP@	95	OC([C@H]1[C@@H](CNC(OCC2c(cccc3)c3-c3c2cccc3)=O)C1)=O			Yes
fig`P@L@QUjSJlssJjsbtYr^eFuUUPA@CAP@@@	95	OC(C(C1)CC1NC(OCC1c(cccc2)c2-c2c1cccc2)=O)=O			Yes
fig`P@L@QENQQIIQRJJJEIGZM[q^mFuUUT@L@AP@@@	95	OC(C1(CNC(OCC2c(cccc3)c3-c3c2cccc3)=O)CC1)=O			Yes
fns`P@L@QhvQQIJJJZJEIKV|fiVmUUS@@@DDJP@	100<NL>95	C[C@H](C(O)=O)NC(OCC1c(cccc2)c2-c2c1cccc2)=O			Yes
fig`P@L@QYvQQJIQJJFJEIKRUzI^mFuUUTp@@APPi@@	100<NL>95	OC([C@@H](CCC1)N1C(OCC1c(cccc2)c2-c2c1cccc2)=O)=O			Yes
fi{`P@L@QhvQQIJJJJJJMIK^bWkQmUUST@@@PPi@@	100<NL>95	CC(C)[C@H](C(O)=O)NC(OCC1c(cccc2)c2-c2c1cccc2)=O			Yes
fk QR@LLEhug@BLdRRbbTLjTTTRRVsT^ugjjffZj@@@HHDP@	100	CC(NCSC[C@@H](C(O)=O)NC(OCC1c(cccc2)c2-c2c1cccc2)=O)=O
fk `Q@AZMYp@b@QdbTblRbeRbbbRRvZcvl}UUTsUP@@AACb@@	100	CC(C)(C)SSC[C@@H](C(O)=O)NC(OCC1c(cccc2)c2-c2c1cccc2)=O
fi{`P@L@QhvQQIJJJIQPiI[NBWkQmUUSPA`@PPh`@	100	C#CC[C@@H](C(O)=O)NC(OCC1c(cccc2)c2-c2c1cccc2)=O			Yes
feg`P@L@PZvQQJISQQQQQiIXJZc{Mjjjfh@@@`aQ@@	100	CC(C)[C@@H](C(O)=O)N(C)C(OCC1c(cccc2)c2-c2c1cccc2)=O			Yes
fmw`P@L@PZvQQJISQQJJFIIG^bvXumUUTt@T@AABb@@	100	CC(C)C[C@@H](C(O)=O)N(C)C(OCC1c(cccc2)c2-c2c1cccc2)=O			Yes
eghXBH@ICKGO@ICHhdleDhiThhhddmPpTuL]m]@AUSMU@@@AA@H`@	100	OC([C@H](Cc(cc1)ccc1F)NC(OCC1c(cccc2)c2-c2c1cccc2)=O)=O			Yes
fg PR@B[a`u`QFAJIIQQQJJEIIKXstZszmjjjZ@H@`j``q@@	100	CN(C)CCCC[C@@H](C(O)=O)NC(OCC1c(cccc2)c2-c2c1cccc2)=O.Cl			Yes
eo`TBHDBMhLCK@H`CmipIQIJJJIQPiII[FSrJj[iYjjjZ@H@`jhHFD@@	100	C[N+](C)(C)CCCC[C@@H](C(O)=O)NC(OCC1c(cccc2)c2-c2c1cccc2)=O.[Cl-]			Yes
edZXJ@@L@DMCKlbbRTTTRbabRRRvjTc`URwVtqsUUTt@@@@AUTAAQ@@	100	CC(C)(C)Oc1ccc(C[C@H](C(O)=O)NC(OCC2c(cccc3)c3-c3c2cccc3)=O)cc1			Yes
elZTF@@LG@DHdlblbbTTbZRbTTjTTTRRVfv^aAQZjjjjfZj@@@HHKD@@	100	CC(C)(C)OC(N(C)CCCC[C@@H](C(O)=O)NC(OCC1c(cccc2)c2-c2c1cccc2)=O)=O			Yes
